# Supplementary material for: Dimethyl­ammonium tetra­chloridoferrate(III) 18-crown-6 clathrate
Source: Acta Crystallogr Sect E Struct Rep Online. 2010 Jun 5;66(Pt 7):m728. doi: 10.1107/S1600536810020192 (PMC3007045; doi:10.1107/S1600536810020192)
Supplement: Supplementary file 1 [file e-66-0m728-sup1.cif]

##############################################################################
###                                                                        ###
###        Electronic paper (Acta Crystallographica Section E)             ###
###                                                                        ###
##############################################################################
#                                                                            #
# This CIF contains the data in a paper accepted for publication in Acta     #
# Crystallographica Section E. It conforms to the requirements of Notes      #
# for Authors for Section E, and has been peer reviewed under the auspices   #
# of the IUCr Commission on Journals.                                        #
#                                                                            #
# Full details of the Crystallographic Information File format               #
# are given in the paper "The Crystallographic Information File (CIF):       #
# a New Standard Archive File for Crystallography" by S. R. Hall, F. H.      #
# Allen and I. D. Brown [Acta Cryst. (1991), A47, 655-685].                  #
#                                                                            #
# The current version of the core CIF dictionary is obtainable from          #
# ftp://ftp.iucr.org/pub/cif_core.dic. The current version number is 2.4.    #
#                                                                            #
# Software is freely available for graphical display of the structure(s) in  #
# this CIF.  For information consult the CIF home page http://www.iucr.org/  #
# cif/home.html                                                              #
#                                                                            #
# This file may be used for bona fide research purposes within the           #
# scientific community so long as proper attribution is given to the journal # 
# article from which it was obtained.                                        #
#                                                                            #
##############################################################################
                                             
data_I
_audit_creation_method     SHELXL-97
_chemical_name_systematic
;
Dimethylammonium
tetrachloridoferrate(III)--1,4,7,10,13,16-hexaoxacyclooctadecane
(1/1)
;
_chemical_name_common
;
Dimethylammonium tetrachloridoiron(III) 18-crown-6 clathrate
;
_chemical_formula_moiety     'C2 H8 N +, Cl4 Fe -, C12 H24 O6'
_chemical_formula_sum     'C14 H32 Cl4 Fe N O6'
_chemical_formula_iupac     '(C2 H8 N) [Fe Cl4], C12 H24 O6'
_chemical_formula_weight     508.06
_chemical_melting_point     ?
_symmetry_cell_setting     orthorhombic
_symmetry_space_group_name_H-M     'P n m a'
_symmetry_space_group_name_Hall     '-P 2ac 2n'
loop_
    _symmetry_equiv_pos_as_xyz
    'x, y, z'
    '-x+1/2, -y, z+1/2'
    '-x, y+1/2, -z'
    'x+1/2, -y+1/2, -z+1/2'
    '-x, -y, -z'
    'x-1/2, y, -z-1/2'
    'x, -y-1/2, z'
    '-x-1/2, y-1/2, z-1/2'
_cell_length_a     9.3035(19)
_cell_length_b     11.328(2)
_cell_length_c     23.230(5)
_cell_angle_alpha     90.00
_cell_angle_beta     90.00
_cell_angle_gamma     90.00
_cell_volume     2448.1(9)
_cell_formula_units_Z     4
_cell_measurement_reflns_used     17071
_cell_measurement_theta_min     3.185
_cell_measurement_theta_max     27.80
_cell_measurement_temperature     293(2)
_exptl_crystal_description     Prism
_exptl_crystal_colour     yellow
_exptl_crystal_size_max     0.40
_exptl_crystal_size_mid     0.30
_exptl_crystal_size_min     0.20
_exptl_crystal_density_diffrn     1.378
_exptl_crystal_density_meas     ?
_exptl_crystal_density_method     'not measured'
_exptl_crystal_F_000     1060
_exptl_absorpt_coefficient_mu     1.078
_exptl_absorpt_correction_type     multi-scan
_exptl_absorpt_process_details     '(CrystalClear; Rigaku, 2005)'
_exptl_absorpt_correction_T_min     0.685
_exptl_absorpt_correction_T_max     0.806
_exptl_special_details
;
;
_diffrn_ambient_temperature     293(2)
_diffrn_radiation_type     MoK\a
_diffrn_radiation_wavelength     0.71073
_diffrn_radiation_source     'fine-focus sealed tube'
_diffrn_radiation_monochromator     graphite
_diffrn_measurement_device_type     'Rigaku SCXmini diffractometer'
_diffrn_measurement_method     'CCD_Profile_fitting'
_diffrn_detector_area_resol_mean     13.6612
_diffrn_reflns_number     23771
_diffrn_reflns_av_R_equivalents     0.0726
_diffrn_reflns_av_sigmaI/netI     0.0399
_diffrn_reflns_theta_min     3.19
_diffrn_reflns_theta_max     27.48
_diffrn_reflns_theta_full     27.48
_diffrn_measured_fraction_theta_max     0.998
_diffrn_measured_fraction_theta_full     0.998
_diffrn_reflns_limit_h_min     -12
_diffrn_reflns_limit_h_max     12
_diffrn_reflns_limit_k_min     -14
_diffrn_reflns_limit_k_max     14
_diffrn_reflns_limit_l_min     -30
_diffrn_reflns_limit_l_max     30
_diffrn_standards_number     0
_diffrn_standards_interval_count     .
_diffrn_standards_interval_time     .
_diffrn_standards_decay_%     ?
_refine_special_details
;
;
_reflns_number_total     2940
_reflns_number_gt     1799
_reflns_threshold_expression     I>2\s(I)
_refine_ls_structure_factor_coef     Fsqd
_refine_ls_matrix_type     full
_refine_ls_R_factor_all     0.0952
_refine_ls_R_factor_gt     0.0516
_refine_ls_wR_factor_gt     0.1093
_refine_ls_wR_factor_ref     0.1278
_refine_ls_goodness_of_fit_ref     0.992
_refine_ls_restrained_S_all     0.992
_refine_ls_number_reflns     2940
_refine_ls_number_parameters     130
_refine_ls_number_restraints     0
_refine_ls_number_constraints     0
_refine_ls_hydrogen_treatment     constr
_refine_ls_weighting_scheme     calc
_refine_ls_weighting_details
             'calc w=1/[\s^2^(Fo^2^)+(0.04P)^2^+1.99P] where P=(Fo^2^+2Fc^2^)/3'
_atom_sites_solution_hydrogens     geom
_atom_sites_solution_primary     direct
_atom_sites_solution_secondary     difmap
_refine_ls_shift/su_max     0.000
_refine_ls_shift/su_mean     0.000
_refine_diff_density_max     0.327
_refine_diff_density_min     -0.229
_refine_ls_extinction_method     none
_refine_ls_extinction_coef     ?
loop_
    _atom_type_symbol
    _atom_type_description
    _atom_type_scat_dispersion_real
    _atom_type_scat_dispersion_imag
    _atom_type_scat_source
    'C' 'C' 0.0033 0.0016
                         'International Tables Vol C Tables 4.2.6.8 and 6.1.1.4'
    'H' 'H' 0.0000 0.0000
                         'International Tables Vol C Tables 4.2.6.8 and 6.1.1.4'
    'N' 'N' 0.0061 0.0033
                         'International Tables Vol C Tables 4.2.6.8 and 6.1.1.4'
    'O' 'O' 0.0106 0.0060
                         'International Tables Vol C Tables 4.2.6.8 and 6.1.1.4'
    'Cl' 'Cl' 0.1484 0.1585
                         'International Tables Vol C Tables 4.2.6.8 and 6.1.1.4'
    'Fe' 'Fe' 0.3463 0.8444
                         'International Tables Vol C Tables 4.2.6.8 and 6.1.1.4'
_computing_data_collection     'CrystalClear (Rigaku, 2005)'
_computing_cell_refinement     'CrystalClear (Rigaku, 2005)'
_computing_data_reduction     'CrystalClear (Rigaku, 2005)'
_computing_structure_solution     'SHELXS97 (Sheldrick, 2008)'
_computing_structure_refinement     'SHELXL97 (Sheldrick, 2008)'
_computing_molecular_graphics     'SHELXTL (Sheldrick, 2008)'
_computing_publication_material     'PRPKAPPA (Ferguson, 1999)'
loop_
    _atom_site_type_symbol
    _atom_site_label
    _atom_site_fract_x
    _atom_site_fract_y
    _atom_site_fract_z
    _atom_site_U_iso_or_equiv
    _atom_site_adp_type
    _atom_site_calc_flag
    _atom_site_refinement_flags
    _atom_site_occupancy
    _atom_site_disorder_assembly
    _atom_site_disorder_group
    Fe Fe1 0.47623(7) 0.2500 0.38202(3) 0.0633(2) Uani d S 1 . .
    Cl Cl2 0.25400(14) 0.2500 0.35240(7) 0.0926(5) Uani d S 1 . .
    Cl Cl1 0.61871(16) 0.2500 0.30791(6) 0.0890(4) Uani d S 1 . .
    Cl Cl3 0.51101(12) 0.09011(13) 0.43307(5) 0.1218(5) Uani d . 1 . .
    O O1 -0.1251(4) 0.2500 0.57334(13) 0.0776(10) Uani d S 1 . .
    O O2 0.0327(3) 0.0373(2) 0.58570(10) 0.0804(7) Uani d . 1 . .
    O O4 0.0916(4) 0.2500 0.76754(13) 0.0731(9) Uani d S 1 . .
    O O3 0.1171(3) 0.0390(2) 0.70458(11) 0.0814(7) Uani d . 1 . .
    C C2 -0.1174(4) 0.0408(4) 0.5777(2) 0.0991(14) Uani d . 1 . .
    H H2A -0.1646 0.0442 0.6144 0.119 Uiso d R 1 . .
    H H2B -0.1483 -0.0298 0.5584 0.119 Uiso d R 1 . .
    C C4 0.0511(5) -0.0599(3) 0.67999(18) 0.0899(12) Uani d . 1 . .
    H H4A -0.0510 -0.0556 0.6856 0.108 Uiso d R 1 . .
    H H4B 0.0856 -0.1305 0.6982 0.108 Uiso d R 1 . .
    C C6 0.1585(5) 0.1474(4) 0.78905(16) 0.0929(12) Uani d . 1 . .
    H H6A 0.1503 0.1454 0.8302 0.111 Uiso d R 1 . .
    H H6B 0.2587 0.1480 0.7793 0.111 Uiso d R 1 . .
    C C3 0.0837(5) -0.0633(3) 0.61760(18) 0.0901(12) Uani d . 1 . .
    H H3A 0.1859 -0.0689 0.6128 0.108 Uiso d R 1 . .
    H H3B 0.0418 -0.1334 0.6014 0.108 Uiso d R 1 . .
    C C1 -0.1581(5) 0.1448(4) 0.54302(18) 0.1033(15) Uani d . 1 . .
    H H1A -0.1071 0.1438 0.5071 0.124 Uiso d R 1 . .
    H H1B -0.2592 0.1424 0.5348 0.124 Uiso d R 1 . .
    C C5 0.0908(5) 0.0448(4) 0.76473(16) 0.0910(12) Uani d . 1 . .
    H H5A 0.1280 -0.0249 0.7830 0.109 Uiso d R 1 . .
    H H5B -0.0108 0.0478 0.7717 0.109 Uiso d R 1 . .
    N N1 0.1943(4) 0.2500 0.60266(16) 0.0631(10) Uani d S 1 . .
    H H1C 0.1395 0.3142 0.6088 0.076 Uiso d R 1 . .
    C C8 0.3114(6) 0.2500 0.6442(2) 0.0885(16) Uani d S 1 . .
    H H8A 0.2746 0.2500 0.6828 0.133 Uiso d SR 1 . .
    H H8B 0.3692 0.1808 0.6383 0.133 Uiso d R 1 . .
    C C7 0.2423(7) 0.2500 0.5428(2) 0.107(2) Uani d S 1 . .
    H H7A 0.1606 0.2500 0.5175 0.161 Uiso d SR 1 . .
    H H7B 0.2992 0.3192 0.5358 0.161 Uiso d R 1 . .
loop_
    _atom_site_aniso_label
    _atom_site_aniso_U_11
    _atom_site_aniso_U_22
    _atom_site_aniso_U_33
    _atom_site_aniso_U_12
    _atom_site_aniso_U_13
    _atom_site_aniso_U_23
    Fe1 0.0520(4) 0.0775(5) 0.0602(4) 0.000 -0.0032(3) 0.000
    Cl2 0.0602(7) 0.0757(9) 0.1419(13) 0.000 -0.0276(8) 0.000
    Cl1 0.0893(10) 0.1058(11) 0.0719(8) 0.000 0.0172(7) 0.000
    Cl3 0.0934(8) 0.1508(12) 0.1212(9) 0.0227(7) 0.0078(6) 0.0725(9)
    O1 0.076(2) 0.098(3) 0.0589(19) 0.000 -0.0134(17) 0.000
    O2 0.0754(16) 0.0766(17) 0.0892(17) -0.0121(13) 0.0188(13) -0.0222(14)
    O4 0.080(2) 0.076(2) 0.064(2) 0.000 -0.0125(17) 0.000
    O3 0.0913(18) 0.0591(15) 0.0937(18) 0.0036(13) 0.0070(14) -0.0007(13)
    C2 0.080(3) 0.098(3) 0.120(4) -0.019(2) 0.008(2) -0.045(3)
    C4 0.097(3) 0.058(2) 0.115(3) 0.007(2) 0.017(2) -0.001(2)
    C6 0.092(3) 0.113(3) 0.074(2) 0.018(3) -0.015(2) 0.019(2)
    C3 0.103(3) 0.050(2) 0.117(3) 0.003(2) 0.031(3) -0.013(2)
    C1 0.082(3) 0.145(4) 0.083(3) -0.005(3) -0.020(2) -0.034(3)
    C5 0.106(3) 0.082(3) 0.085(3) 0.012(2) -0.007(2) 0.022(2)
    N1 0.050(2) 0.060(2) 0.080(3) 0.000 0.0050(19) 0.000
    C8 0.066(3) 0.114(5) 0.086(4) 0.000 -0.009(3) 0.000
    C7 0.113(5) 0.141(6) 0.069(4) 0.000 0.010(3) 0.000
_geom_special_details
;
;
loop_
    _geom_bond_atom_site_label_1
    _geom_bond_atom_site_label_2
    _geom_bond_site_symmetry_2
    _geom_bond_distance
    _geom_bond_publ_flag
    Fe1 Cl1 . 2.1728(15) ?
    Fe1 Cl2 . 2.1791(14) ?
    Fe1 Cl3 7_565 2.1889(12) ?
    Fe1 Cl3 . 2.1889(12) ?
    O1 C1 . 1.418(4) ?
    O1 C1 7_565 1.418(4) ?
    O2 C2 . 1.410(4) ?
    O2 C3 . 1.440(4) ?
    O4 C6 7_565 1.410(4) ?
    O4 C6 . 1.410(4) ?
    O3 C4 . 1.399(4) ?
    O3 C5 . 1.420(4) ?
    C2 C1 . 1.476(6) ?
    C2 H2A . 0.9601 ?
    C2 H2B . 0.9600 ?
    C4 C3 . 1.481(5) ?
    C4 H4A . 0.9600 ?
    C4 H4B . 0.9599 ?
    C6 C5 . 1.437(5) ?
    C6 H6A . 0.9601 ?
    C6 H6B . 0.9600 ?
    C3 H3A . 0.9600 ?
    C3 H3B . 0.9601 ?
    C1 H1A . 0.9599 ?
    C1 H1B . 0.9600 ?
    C5 H5A . 0.9600 ?
    C5 H5B . 0.9600 ?
    N1 C8 . 1.455(6) ?
    N1 C7 . 1.461(6) ?
    N1 H1C . 0.9000 ?
    C8 H8A . 0.9599 ?
    C8 H8B . 0.9601 ?
    C7 H7A . 0.9600 ?
    C7 H7B . 0.9600 ?
loop_
    _geom_angle_atom_site_label_1
    _geom_angle_atom_site_label_2
    _geom_angle_atom_site_label_3
    _geom_angle_site_symmetry_1
    _geom_angle_site_symmetry_3
    _geom_angle
    _geom_angle_publ_flag
    Cl1 Fe1 Cl2 . . 109.19(7) ?
    Cl1 Fe1 Cl3 . 7_565 109.82(4) ?
    Cl2 Fe1 Cl3 . 7_565 108.14(4) ?
    Cl1 Fe1 Cl3 . . 109.82(4) ?
    Cl2 Fe1 Cl3 . . 108.14(4) ?
    Cl3 Fe1 Cl3 7_565 . 111.67(9) ?
    C1 O1 C1 . 7_565 114.3(4) ?
    C2 O2 C3 . . 114.6(3) ?
    C6 O4 C6 7_565 . 111.1(4) ?
    C4 O3 C5 . . 111.3(3) ?
    O2 C2 C1 . . 110.4(4) ?
    O2 C2 H2A . . 109.7 ?
    C1 C2 H2A . . 109.5 ?
    O2 C2 H2B . . 109.6 ?
    C1 C2 H2B . . 109.5 ?
    H2A C2 H2B . . 108.1 ?
    O3 C4 C3 . . 109.3(3) ?
    O3 C4 H4A . . 109.8 ?
    C3 C4 H4A . . 109.7 ?
    O3 C4 H4B . . 109.9 ?
    C3 C4 H4B . . 109.9 ?
    H4A C4 H4B . . 108.3 ?
    O4 C6 C5 . . 109.5(3) ?
    O4 C6 H6A . . 109.7 ?
    C5 C6 H6A . . 109.8 ?
    O4 C6 H6B . . 109.8 ?
    C5 C6 H6B . . 109.8 ?
    H6A C6 H6B . . 108.2 ?
    O2 C3 C4 . . 114.5(3) ?
    O2 C3 H3A . . 108.6 ?
    C4 C3 H3A . . 108.6 ?
    O2 C3 H3B . . 108.6 ?
    C4 C3 H3B . . 108.7 ?
    H3A C3 H3B . . 107.6 ?
    O1 C1 C2 . . 110.1(3) ?
    O1 C1 H1A . . 109.6 ?
    C2 C1 H1A . . 109.7 ?
    O1 C1 H1B . . 109.6 ?
    C2 C1 H1B . . 109.6 ?
    H1A C1 H1B . . 108.2 ?
    O3 C5 C6 . . 110.4(3) ?
    O3 C5 H5A . . 109.6 ?
    C6 C5 H5A . . 109.4 ?
    O3 C5 H5B . . 109.6 ?
    C6 C5 H5B . . 109.6 ?
    H5A C5 H5B . . 108.1 ?
    C8 N1 C7 . . 113.7(4) ?
    C8 N1 H1C . . 108.6 ?
    C7 N1 H1C . . 109.0 ?
    N1 C8 H8A . . 110.6 ?
    N1 C8 H8B . . 108.9 ?
    H8A C8 H8B . . 109.5 ?
    N1 C7 H7A . . 109.9 ?
    N1 C7 H7B . . 109.3 ?
    H7A C7 H7B . . 109.5 ?
loop_
    _geom_hbond_atom_site_label_D
    _geom_hbond_atom_site_label_H
    _geom_hbond_atom_site_label_A
    _geom_hbond_site_symmetry_A
    _geom_hbond_distance_DH
    _geom_hbond_distance_HA
    _geom_hbond_distance_DA
    _geom_hbond_angle_DHA
    _geom_hbond_publ_flag
    N1 H1C O2 7_565 0.90 2.03 2.867(3) 155.1 yes
data_global
_journal_date_recd_electronic     2010-05-20
_journal_date_accepted     2010-05-28
_journal_name_full     'Acta Crystallographica, Section E'
_journal_year     2010
_journal_volume     66
_journal_issue      7
_journal_page_first     m728
_journal_page_last     m728
_journal_paper_category     QM
_journal_coeditor_code     BH2286
_publ_contact_author_name     'Min-min,Zhao*'
_publ_contact_author_address
;
Ordered Matter Science Research Center,
College of Chemistry and Chemical,
Engineering, Southeast UniVersity,
Nanjing 211189, People's Republic of China
;
_publ_contact_author_email     zmmzyahfdzg@126.com
_publ_contact_author_fax     86-25-52090626
_publ_contact_author_phone     86-25-52090626
_publ_section_title
;
Dimethylammonium tetrachloridoferrate(III) 18-crown-6 clathrate
;
loop_
    _publ_author_name
    _publ_author_footnote
    _publ_author_address
    "Shi, Ping Ping" .
;
Ordered Matter Science Research Center
College of Chemistry and Chemical Engineering
Southeast University
Nanjing 211189
People's Republic of China
;
    "Zhao, Min Min" .
;
Ordered Matter Science Research Center
College of Chemistry and Chemical Engineering
Southeast University
Nanjing 211189
People's Republic of China
;
