# Supplementary material for: Dimethyl­ammonium tetra­chloridoferrate(III) 18-crown-6 clathrate
Source: Acta Crystallogr Sect E Struct Rep Online. 2010 Jun 5;66(Pt 7):m728. doi: 10.1107/S1600536810020192 (PMC3007045; doi:10.1107/S1600536810020192)
Supplement: Supplementary file 2 [file e-66-0m728-Isup2.hkl]

# 
# h,k,l, Fc-squared, Fo-squared, sigma(Fo-squared) and status flag 
# 
data_I
_shelx_title ' 1 in Pnma' 
_shelx_refln_list_code          4 
_shelx_F_calc_maximum      208.96 
_exptl_crystal_F_000      1060.00 
_reflns_d_resolution_high  0.7702 
 
loop_ 
 _symmetry_equiv_pos_as_xyz 
 'x, y, z' 
 '-x+1/2, -y, z+1/2' 
 '-x, y+1/2, -z' 
 'x+1/2, -y+1/2, -z+1/2' 
 '-x, -y, -z' 
 'x-1/2, y, -z-1/2' 
 'x, -y-1/2, z' 
 '-x-1/2, y-1/2, z-1/2' 
 
_cell_length_a     9.3035 
_cell_length_b    11.3277 
_cell_length_c    23.2298 
_cell_angle_alpha  90.000 
_cell_angle_beta   90.000 
_cell_angle_gamma  90.000 
 
_shelx_F_squared_multiplier     1.000 
 
loop_ 
 _refln_index_h 
 _refln_index_k 
 _refln_index_l 
 _refln_F_squared_calc 
 _refln_F_squared_meas 
 _refln_F_squared_sigma 
 _refln_observed_status 
   2   0   0    33458.16    33944.77    753.71 o 
   4   0   0      901.90      886.62     39.64 o 
   6   0   0      748.27      819.33     38.38 o 
   8   0   0     2142.06     2156.23    107.86 o 
  10   0   0        4.58       21.95     24.17 o 
  12   0   0        0.50       82.01     56.53 o 
   2   1   0      587.77      645.58     24.43 o 
   4   1   0      231.44      177.19      7.28 o 
   6   1   0     1430.45     1500.05     43.58 o 
   8   1   0      476.29      455.09     23.05 o 
  10   1   0       99.22       80.00     16.60 o 
  12   1   0        7.67       23.60     28.14 o 
   0   2   0     4932.46     5158.73     81.59 o 
   2   2   0    21037.63    20857.83    320.38 o 
   4   2   0     1963.16     2054.34     43.70 o 
   6   2   0        3.02        6.08      5.42 o 
   8   2   0      261.46      288.33     18.69 o 
  10   2   0       20.27       49.75     17.27 o 
   2   3   0      297.68      257.65      9.76 o 
   4   3   0      892.64      997.63     29.48 o 
   6   3   0     2121.60     2124.89     58.39 o 
   8   3   0     1108.58      980.92     48.09 o 
  10   3   0      327.46      283.89     26.45 o 
   0   4   0    43665.54    42848.26   1569.56 o 
   2   4   0       62.08       46.59      3.52 o 
   4   4   0       86.18       93.09     12.19 o 
   6   4   0      757.01      731.64     23.94 o 
   8   4   0      364.70      387.86     31.57 o 
  10   4   0        0.23        8.71     11.92 o 
   2   5   0      492.76      530.96     15.40 o 
   4   5   0      105.52      123.05      7.22 o 
   6   5   0      951.93      930.43     40.23 o 
   8   5   0      316.50      344.25     27.85 o 
  10   5   0       62.94       23.71     18.55 o 
   0   6   0    29615.57    30297.09   1423.14 o 
   2   6   0     2986.51     3043.69     73.38 o 
   4   6   0     2829.36     2858.93     75.24 o 
   6   6   0       15.85       12.84      9.52 o 
   8   6   0      467.12      472.72     34.40 o 
  10   6   0        8.55        8.89     17.34 o 
   2   7   0       35.32       65.11      7.81 o 
   4   7   0      169.08      224.42     13.46 o 
   6   7   0      255.29      277.19     20.38 o 
   8   7   0      144.75      181.83     25.96 o 
  10   7   0       46.00        7.56     30.59 o 
   0   8   0     1983.59     1769.21     78.02 o 
   2   8   0      229.05      262.00     14.40 o 
   4   8   0      388.19      318.11     15.75 o 
   6   8   0        5.26       14.28      9.12 o 
   8   8   0       72.52       68.43     29.23 o 
  10   8   0        3.42       -9.46     26.57 o 
   2   9   0      311.76      295.64     17.26 o 
   4   9   0        0.62        6.73     12.09 o 
   6   9   0      100.67       99.68     21.60 o 
   8   9   0       56.13       67.33     25.33 o 
   0  10   0     5063.68     5018.13    241.62 o 
   2  10   0       58.60       83.31     11.17 o 
   4  10   0        0.47        0.03     10.19 o 
   6  10   0       18.67       19.04     18.57 o 
   8  10   0       34.30       20.49     20.90 o 
   2  11   0       52.05       56.38     13.69 o 
   4  11   0      163.39      179.80     26.47 o 
   6  11   0       83.71       93.73     26.55 o 
   8  11   0       29.50       63.57     40.66 o 
   0  12   0      136.40       87.40     35.89 o 
   2  12   0        3.63        4.14     12.57 o 
   4  12   0      134.17      160.19     33.12 o 
   6  12   0        3.46       -9.33     18.85 o 
   2  13   0       21.92       21.22     18.04 o 
   4  13   0        2.69      -16.49     19.84 o 
   0  14   0      139.60      129.38     46.49 o 
   2  14   0        0.39       -4.14     19.05 o 
   2   0   1    15127.46    15002.82    231.29 o 
   3   0   1    21853.89    22582.85    409.42 o 
   4   0   1     4583.91     4282.89     87.08 o 
   5   0   1     5865.52     5841.86    140.51 o 
   6   0   1     1482.47     1476.49     42.72 o 
   7   0   1      700.29      730.22     26.85 o 
   8   0   1       96.86       89.63     14.19 o 
   9   0   1      154.84      158.66     16.00 o 
  10   0   1       27.61       13.05     12.63 o 
  11   0   1        9.88       -6.03     13.21 o 
  12   0   1        8.57       66.21     80.99 o 
   2   1   1     7266.71     7492.41     79.98 o 
   3   1   1     5898.21     6381.40     81.32 o 
   4   1   1     6748.53     6970.40     99.63 o 
   5   1   1     3356.30     3326.15     59.43 o 
   6   1   1       19.33       26.39      4.73 o 
   7   1   1      218.54      218.06     10.29 o 
   8   1   1      696.96      687.90     21.19 o 
   9   1   1      106.19      119.54     10.06 o 
  10   1   1       23.83       17.69      8.10 o 
  11   1   1       13.57       18.97     10.99 o 
  12   1   1        0.66       -2.60     12.11 o 
   1   2   1    14563.53    14721.25    208.65 o 
   2   2   1     8648.10     8962.06    154.32 o 
   3   2   1     1318.74     1298.98     24.78 o 
   4   2   1      234.70      205.76      6.71 o 
   5   2   1        2.54       10.39      3.90 o 
   6   2   1     1635.85     1562.77     31.38 o 
   7   2   1        7.08       13.37      4.06 o 
   8   2   1      179.27      197.23     12.14 o 
   9   2   1        1.62       10.14      7.32 o 
  10   2   1       30.06       36.31      9.63 o 
  11   2   1       12.86        3.53     10.05 o 
   0   3   1     6133.46     6667.63    162.84 o 
   1   3   1     9195.26     8877.61    101.93 o 
   2   3   1      192.19      224.25      4.62 o 
   3   3   1      122.72      168.96      5.29 o 
   4   3   1        2.34        4.46      2.59 o 
   5   3   1     2620.29     2593.04     43.67 o 
   6   3   1       39.09       44.68      4.58 o 
   7   3   1      445.02      425.09     15.34 o 
   8   3   1      725.81      641.87     24.39 o 
   9   3   1      217.16      211.75     14.73 o 
  10   3   1       45.26       61.84     12.02 o 
  11   3   1       18.77       15.53     12.31 o 
   1   4   1      196.45      255.03     10.95 o 
   2   4   1       33.08       42.89      2.63 o 
   3   4   1       25.58       34.40      3.22 o 
   4   4   1     1541.67     1431.48     24.93 o 
   5   4   1       26.50       28.73      4.52 o 
   6   4   1     1376.15     1375.14     33.40 o 
   7   4   1        9.89       14.79      6.34 o 
   8   4   1       89.17       93.11     12.46 o 
   9   4   1        2.79       17.83      9.94 o 
  10   4   1       52.75       32.14     11.11 o 
  11   4   1        1.29        2.80     12.95 o 
   0   5   1     2553.68     2316.26     56.13 o 
   1   5   1     1614.42     1579.67     28.27 o 
   2   5   1       92.32      110.15      8.58 o 
   3   5   1      786.32      758.39     15.11 o 
   4   5   1     2340.85     2471.12     44.43 o 
   5   5   1     1353.89     1320.20     31.93 o 
   6   5   1       77.00       98.17      8.86 o 
   7   5   1      622.83      608.46     24.27 o 
   8   5   1      171.93      209.84     15.35 o 
   9   5   1      210.78      226.96     18.80 o 
  10   5   1       47.33       46.76     12.70 o 
  11   5   1        8.69       21.35     16.08 o 
   1   6   1     3401.68     3080.63     68.31 o 
   2   6   1        6.24       10.72      4.61 o 
   3   6   1     2611.38     2520.67     44.36 o 
   4   6   1      430.60      373.99     12.74 o 
   5   6   1      831.69      846.52     23.77 o 
   6   6   1      542.24      493.17     19.73 o 
   7   6   1      276.21      322.29     19.60 o 
   8   6   1        9.41       16.65      9.78 o 
   9   6   1       31.76       45.67     11.03 o 
  10   6   1       11.22       -2.24      8.85 o 
  11   6   1        0.30       -1.72     20.71 o 
   0   7   1     6509.80     6453.08    189.06 o 
   1   7   1      302.68      334.85     11.01 o 
   2   7   1      563.11      560.25     16.37 o 
   3   7   1      423.78      382.96     11.22 o 
   4   7   1      162.58      144.21      7.52 o 
   5   7   1      174.22      186.80     10.14 o 
   6   7   1        0.37        2.52      5.93 o 
   7   7   1        0.55       16.27      7.30 o 
   8   7   1      292.21      286.23     24.62 o 
   9   7   1        5.31       13.70     14.23 o 
  10   7   1        5.13       11.85     16.64 o 
   1   8   1     1101.59      991.25     25.03 o 
   2   8   1      271.88      225.70      9.28 o 
   3   8   1      351.39      297.04     10.47 o 
   4   8   1       17.58       15.49      4.10 o 
   5   8   1        9.03       12.94      5.08 o 
   6   8   1      152.86      115.39     13.68 o 
   7   8   1        7.43        1.18      8.24 o 
   8   8   1       25.86       21.39     14.33 o 
   9   8   1        1.07       11.82     13.51 o 
  10   8   1        8.18       16.47     22.01 o 
   0   9   1       63.90       48.84     11.28 o 
   1   9   1      114.11      126.48      9.03 o 
   2   9   1       24.61       30.21      5.86 o 
   3   9   1        7.51        7.22      4.73 o 
   4   9   1      327.18      313.65     13.81 o 
   5   9   1      435.13      421.61     22.78 o 
   6   9   1        0.94       -0.85     10.06 o 
   7   9   1       75.42       50.04     14.51 o 
   8   9   1       40.18       51.64     14.76 o 
   9   9   1       31.69       -2.93     16.84 o 
   1  10   1       30.13       43.48      8.32 o 
   2  10   1      253.30      209.49     12.39 o 
   3  10   1       34.17       48.63      7.92 o 
   4  10   1      131.05      120.38     12.59 o 
   5  10   1       11.46       24.68      9.94 o 
   6  10   1       78.26       81.33     16.94 o 
   7  10   1        1.00       -7.02     11.52 o 
   8  10   1        6.92        1.50     15.83 o 
   0  11   1      523.46      568.90     34.88 o 
   1  11   1        6.84       22.08      9.61 o 
   2  11   1       96.32      114.25     12.56 o 
   3  11   1       73.45       84.53     11.26 o 
   4  11   1       51.73       29.79     13.02 o 
   5  11   1       37.12       29.78     14.13 o 
   6  11   1       12.62       44.05     15.96 o 
   7  11   1        6.55       14.42     13.59 o 
   8  11   1       17.40       31.69     20.36 o 
   1  12   1      138.99      165.39     15.73 o 
   2  12   1       26.45       52.35     14.43 o 
   3  12   1       52.16       37.13     11.57 o 
   4  12   1        1.20       -0.85     10.46 o 
   5  12   1        7.13        1.84     11.91 o 
   6  12   1       27.69       42.27     20.54 o 
   0  13   1        7.91       31.90     31.56 o 
   1  13   1       29.81       14.52     12.34 o 
   2  13   1        2.34       17.64     11.32 o 
   3  13   1        0.73       12.19     13.89 o 
   4  13   1       15.26        0.78     10.82 o 
   5  13   1       20.31       12.11     15.50 o 
   1  14   1        5.36       -6.08     12.12 o 
   2  14   1        2.33        4.83     16.24 o 
   3  14   1        7.55       14.24     20.54 o 
   2   0   2     1809.61     2130.74     64.06 o 
   3   0   2     4500.39     4825.28     92.48 o 
   4   0   2     9645.11    10157.36    209.47 o 
   5   0   2      133.01      147.49     10.18 o 
   6   0   2     2609.20     2557.44     69.92 o 
   7   0   2       49.70       62.00      8.25 o 
   8   0   2       10.79       27.20      7.88 o 
   9   0   2      622.34      647.09     31.26 o 
  10   0   2        1.82        0.14     10.32 o 
  11   0   2        1.72       12.85     14.21 o 
  12   0   2        0.04       29.05     34.42 o 
   1   1   2    27723.53    27342.10    197.14 o 
   2   1   2    15291.47    15558.96    249.73 o 
   3   1   2     3558.88     3714.62     50.90 o 
   4   1   2        2.37       -2.63      2.63 o 
   5   1   2     2187.22     2269.16     38.84 o 
   6   1   2     1591.91     1580.26     32.36 o 
   7   1   2     1054.71     1016.96     35.68 o 
   8   1   2        2.52       -1.13      4.56 o 
   9   1   2      235.03      250.63     14.55 o 
  10   1   2        0.01        0.21      7.42 o 
  11   1   2        6.05        2.06      8.44 o 
  12   1   2        0.27       27.04     17.70 o 
   0   2   2      137.41      132.12      6.33 o 
   1   2   2     1085.41     1305.81     18.11 o 
   2   2   2      295.30      438.68      7.43 o 
   3   2   2     1762.36     1473.38     35.79 o 
   4   2   2      294.15      272.97      8.39 o 
   5   2   2     8052.60     8269.57    136.31 o 
   6   2   2        9.99       24.25      4.02 o 
   7   2   2      410.85      394.80     12.96 o 
   8   2   2       70.99       94.66      8.64 o 
   9   2   2     1040.98      950.42     37.82 o 
  10   2   2        2.02       -3.90      7.17 o 
  11   2   2        8.27       -5.46     11.15 o 
   1   3   2     2929.32     2672.56     45.59 o 
   2   3   2       53.28       59.41      2.34 o 
   3   3   2       71.02       81.94      3.68 o 
   4   3   2     1601.82     1715.99     33.41 o 
   5   3   2       38.09       61.59      7.22 o 
   6   3   2       75.30       69.04      6.07 o 
   7   3   2       39.35       62.68      6.54 o 
   8   3   2       58.50       83.13     10.00 o 
   9   3   2        1.70        8.53      7.87 o 
  10   3   2       20.97       13.57      9.05 o 
  11   3   2       13.05       -0.75      9.23 o 
   0   4   2     6221.88     6376.75    117.74 o 
   1   4   2        6.01        7.97      2.87 o 
   2   4   2      848.47      943.06     15.08 o 
   3   4   2        7.50       17.15      3.34 o 
   4   4   2      144.14      148.30      6.08 o 
   5   4   2     3410.68     3488.52     74.77 o 
   6   4   2       64.36       70.60      6.85 o 
   7   4   2       27.77       31.06      6.24 o 
   8   4   2       86.21      116.67     12.20 o 
   9   4   2      590.54      552.68     26.97 o 
  10   4   2        4.97       14.52      9.87 o 
  11   4   2       13.18       10.51     11.66 o 
   1   5   2    11303.04    11433.31    188.66 o 
   2   5   2     2189.51     2360.32     40.98 o 
   3   5   2      846.78      839.65     16.93 o 
   4   5   2      929.71      880.91     16.43 o 
   5   5   2      891.60      850.03     21.39 o 
   6   5   2      720.48      700.85     22.34 o 
   7   5   2      698.60      782.90     28.62 o 
   8   5   2      109.03      159.59     15.79 o 
   9   5   2      173.34      180.20     18.68 o 
  10   5   2       14.12        5.95      9.54 o 
  11   5   2        4.91       12.23     14.67 o 
   0   6   2        6.38       25.50      6.78 o 
   1   6   2        4.74        8.51      3.46 o 
   2   6   2      191.77      187.31      6.68 o 
   3   6   2      123.07      101.26      6.04 o 
   4   6   2      501.50      534.89     14.54 o 
   5   6   2     1013.12     1014.31     25.76 o 
   6   6   2      351.88      341.54     13.90 o 
   7   6   2        0.99       14.08      6.05 o 
   8   6   2        1.69       -2.99      7.64 o 
   9   6   2      309.96      342.36     25.77 o 
  10   6   2        3.75       -8.58     11.25 o 
  11   6   2        1.06       15.29     19.32 o 
   1   7   2     1648.74     1584.51     35.72 o 
   2   7   2       21.47       12.77      4.96 o 
   3   7   2      554.49      584.32     15.72 o 
   4   7   2       42.35       67.24      5.73 o 
   5   7   2      446.63      423.24     15.73 o 
   6   7   2        2.83        2.99      8.18 o 
   7   7   2       41.62       51.96      9.22 o 
   8   7   2        3.59        0.84      8.04 o 
   9   7   2       14.57       35.77     14.61 o 
  10   7   2        0.00       25.45     17.36 o 
   0   8   2        4.16       13.02     11.56 o 
   1   8   2      353.37      377.18     13.05 o 
   2   8   2       26.44       16.98      5.00 o 
   3   8   2      125.67      159.66     11.14 o 
   4   8   2        5.97       13.09      5.19 o 
   5   8   2      772.42      738.55     25.89 o 
   6   8   2        4.70        9.53      8.61 o 
   7   8   2        7.06        4.60      7.26 o 
   8   8   2       16.52       12.41     14.81 o 
   9   8   2      140.22      143.10     27.82 o 
  10   8   2        0.16       12.49     17.90 o 
   1   9   2     1260.64     1119.21     31.22 o 
   2   9   2      600.55      604.81     20.87 o 
   3   9   2       28.71       24.70      5.68 o 
   4   9   2       39.26       55.65      9.07 o 
   5   9   2        5.69       25.55      8.26 o 
   6   9   2       92.44      115.06     14.52 o 
   7   9   2        3.02       -6.75     11.80 o 
   8   9   2        0.37        5.18     11.39 o 
   9   9   2        5.60       12.44     17.64 o 
   0  10   2      369.70      374.85     22.09 o 
   1  10   2       15.65       18.42      6.34 o 
   2  10   2       12.11       28.93      8.43 o 
   3  10   2       49.71       57.40      9.34 o 
   4  10   2       28.31       17.35      7.37 o 
   5  10   2      100.90       97.26     17.28 o 
   6  10   2       18.71       16.38     10.83 o 
   7  10   2        1.80        2.08      9.61 o 
   8  10   2        3.68       20.62     29.63 o 
   1  11   2       12.91       14.11      6.71 o 
   2  11   2       17.07        4.43      9.84 o 
   3  11   2       17.77       29.62      8.59 o 
   4  11   2        1.43       -0.22      8.26 o 
   5  11   2       90.71       66.53     18.66 o 
   6  11   2        2.68       -1.11     11.26 o 
   7  11   2       23.60        2.92     14.98 o 
   0  12   2        2.89       19.64     11.23 o 
   1  12   2       20.47       60.65     14.25 o 
   2  12   2        3.39        6.87      9.82 o 
   3  12   2        1.03       -5.39      9.60 o 
   4  12   2        2.74        8.77     10.67 o 
   5  12   2       73.03       82.11     18.22 o 
   6  12   2        0.80       26.42     17.56 o 
   1  13   2      152.96      139.15     21.81 o 
   2  13   2        1.47       -3.12     14.44 o 
   3  13   2       16.57       24.17     16.66 o 
   4  13   2        5.46       14.86     13.34 o 
   5  13   2        2.52       10.83     14.55 o 
   0  14   2        4.89       51.00     28.24 o 
   1  14   2        3.24       23.97     20.55 o 
   2  14   2        1.04       15.26     17.01 o 
   3  14   2        0.21       -2.78     13.63 o 
   1   0   3     1043.29     1043.83     18.15 o 
   2   0   3    13472.71    14821.12    186.94 o 
   3   0   3     3608.59     3630.46    157.77 o 
   4   0   3      953.06      991.76     32.25 o 
   5   0   3      174.79      202.53      9.90 o 
   6   0   3     3560.84     3708.98     99.00 o 
   7   0   3      273.96      294.72     15.66 o 
   8   0   3      244.24      237.65     15.70 o 
   9   0   3       24.33       42.55     11.46 o 
  10   0   3       60.15       87.70     15.44 o 
  11   0   3        5.15       13.41     22.60 o 
  12   0   3       25.34       -0.26     15.28 o 
   0   1   3     6542.51     6843.10     80.65 o 
   1   1   3     1212.43     1498.52     21.66 o 
   2   1   3    17382.67    17272.98    157.29 o 
   3   1   3     2909.58     3048.54     58.01 o 
   4   1   3     7942.18     7607.83    323.49 o 
   5   1   3     2059.78     2026.32     43.11 o 
   6   1   3      198.94      159.45      7.34 o 
   7   1   3      269.71      272.67     11.15 o 
   8   1   3      178.95      201.84     11.12 o 
   9   1   3      285.37      267.41     14.74 o 
  10   1   3        0.31       -0.77      6.83 o 
  11   1   3        2.85        4.07      9.87 o 
   1   2   3    30345.26    30140.67    221.42 o 
   2   2   3     2812.18     2676.15     35.97 o 
   3   2   3       13.35       41.39      3.02 o 
   4   2   3       98.11       72.67      4.36 o 
   5   2   3        0.80       17.06      7.51 o 
   6   2   3       23.12       26.63      4.01 o 
   7   2   3      126.21      146.32      9.40 o 
   8   2   3       77.56       70.36      7.61 o 
   9   2   3       83.12       92.60      9.89 o 
  10   2   3      136.27      124.72     13.52 o 
  11   2   3        5.02       21.95     12.87 o 
   0   3   3     5548.75     5301.36    134.02 o 
   1   3   3     1212.17     1103.98     15.84 o 
   2   3   3       65.54       68.65      2.79 o 
   3   3   3     1120.44     1147.84     19.14 o 
   4   3   3     1183.78     1204.77     24.44 o 
   5   3   3     2954.88     2983.80     62.12 o 
   6   3   3       44.76       57.41      6.31 o 
   7   3   3      260.77      245.71     11.67 o 
   8   3   3        4.18       10.81      6.60 o 
   9   3   3       98.51       97.15     11.44 o 
  10   3   3       86.61       90.80     13.00 o 
  11   3   3        0.82        5.24     10.53 o 
   1   4   3     4649.37     4601.50     92.93 o 
   2   4   3       94.68      107.63      3.54 o 
   3   4   3     1764.83     1797.31     25.50 o 
   4   4   3      140.29      119.86      7.69 o 
   5   4   3      363.91      336.91     11.39 o 
   6   4   3     1896.28     1778.72     81.63 o 
   7   4   3       43.53       55.94      7.19 o 
   8   4   3      835.41      903.68     34.54 o 
   9   4   3       99.98      120.28     13.16 o 
  10   4   3      108.33      114.49     15.86 o 
  11   4   3        0.56       10.91     12.26 o 
   0   5   3     1909.23     1877.70     41.39 o 
   1   5   3      611.71      694.01     12.49 o 
   2   5   3     2461.32     2251.29     33.77 o 
   3   5   3     1325.69     1259.48     21.56 o 
   4   5   3      844.20      882.92     19.93 o 
   5   5   3      346.38      367.23     12.35 o 
   6   5   3        1.00       -4.69      4.69 o 
   7   5   3       17.98       20.93      7.25 o 
   8   5   3       86.69       78.49     11.84 o 
   9   5   3      127.90      120.61     14.62 o 
  10   5   3        1.04       33.45     18.30 o 
  11   5   3        1.93       11.83     15.25 o 
   1   6   3      455.45      474.21     10.94 o 
   2   6   3      230.42      219.14      9.26 o 
   3   6   3       18.31       33.79      5.08 o 
   4   6   3        1.46        4.81      4.01 o 
   5   6   3        0.73        9.79      6.47 o 
   6   6   3      132.30      121.57      8.36 o 
   7   6   3       13.49       24.39      7.40 o 
   8   6   3       45.84       42.85      9.97 o 
   9   6   3       46.12       72.81     15.88 o 
  10   6   3        9.92       14.71     12.93 o 
   0   7   3     1329.72     1203.78     35.29 o 
   1   7   3      106.52       95.42      5.80 o 
   2   7   3     2695.68     2292.43     44.49 o 
   3   7   3      486.22      484.80     12.80 o 
   4   7   3     2308.73     2068.72     42.19 o 
   5   7   3      924.26      831.17     24.48 o 
   6   7   3      151.74      140.39     10.93 o 
   7   7   3      124.70      130.30     14.67 o 
   8   7   3       53.86       91.29     15.00 o 
   9   7   3       55.00       63.47     18.15 o 
  10   7   3        7.15       -9.07     14.83 o 
   1   8   3     1584.99     1657.96     36.43 o 
   2   8   3        9.52        9.35      4.53 o 
   3   8   3        5.69        9.56      5.04 o 
   4   8   3        3.27       15.63      4.71 o 
   5   8   3        0.81       -2.41      6.55 o 
   6   8   3       48.33       84.27     10.85 o 
   7   8   3        5.51       19.37     10.68 o 
   8   8   3       24.46       44.45     13.90 o 
   9   8   3        6.31       -2.11     14.67 o 
  10   8   3       18.31        1.59     14.04 o 
   0   9   3        0.68       -6.28      6.67 o 
   1   9   3      223.82      221.46     13.36 o 
   2   9   3        4.23        8.80      6.21 o 
   3   9   3       22.08       24.13      6.62 o 
   4   9   3       17.02       11.32      7.56 o 
   5   9   3      228.59      226.20     16.14 o 
   6   9   3       12.05        5.26      7.13 o 
   7   9   3        5.27       19.05     11.22 o 
   8   9   3        3.98        9.02     12.35 o 
   9   9   3       26.77       31.16     17.45 o 
   1  10   3      115.41      114.12      9.98 o 
   2  10   3       17.59       18.36      6.40 o 
   3  10   3       13.95       24.00      7.06 o 
   4  10   3       46.97       44.52      8.75 o 
   5  10   3       45.47       42.19     12.12 o 
   6  10   3      182.10      162.13     25.43 o 
   7  10   3       20.49       16.43     12.46 o 
   8  10   3       36.96       50.67     20.80 o 
   0  11   3      153.37      134.04     19.54 o 
   1  11   3        2.37        0.88      6.73 o 
   2  11   3      132.11      140.33     11.72 o 
   3  11   3      167.14      154.36     14.89 o 
   4  11   3       78.48      105.28     14.21 o 
   5  11   3       24.96       10.08     10.87 o 
   6  11   3        0.15        8.16     12.15 o 
   7  11   3        0.90        5.36     12.49 o 
   1  12   3       82.90       80.15     12.92 o 
   2  12   3       41.91       61.29     13.12 o 
   3  12   3        0.09       -0.34      9.18 o 
   4  12   3        1.42        2.61      9.95 o 
   5  12   3        0.04       -2.67     10.00 o 
   6  12   3        0.05      -14.26     14.26 o 
   0  13   3        3.57       -9.76     15.19 o 
   1  13   3       26.27       20.70     12.39 o 
   2  13   3       16.07       -0.25     11.66 o 
   3  13   3        0.07        7.01     13.72 o 
   4  13   3       37.48       31.00     14.08 o 
   5  13   3       37.45       -0.40     14.01 o 
   1  14   3       11.97       16.09     15.68 o 
   2  14   3        3.39       21.60     23.01 o 
   3  14   3        7.35       18.78     16.90 o 
   0   0   4    21766.79    20175.96    324.83 o 
   1   0   4     1782.78     2108.58     33.99 o 
   2   0   4     4298.04     4283.89     70.04 o 
   3   0   4     8422.52     8602.87    156.36 o 
   4   0   4    13535.05    13616.72    291.34 o 
   5   0   4     5142.17     5568.38    149.84 o 
   6   0   4      530.29      596.50     21.05 o 
   7   0   4      603.52      548.52     22.95 o 
   8   0   4      141.82      156.52     13.08 o 
   9   0   4        8.62       -9.45      9.45 o 
  10   0   4        8.30       23.39     11.94 o 
  11   0   4       18.96       25.97     24.45 o 
   1   1   4    15131.07    14554.22    141.29 o 
   2   1   4     5835.26     5711.38     53.15 o 
   3   1   4      789.64      869.34     17.46 o 
   4   1   4     2519.22     2644.27     46.70 o 
   5   1   4     2017.29     1977.27     35.39 o 
   6   1   4      523.87      492.77     16.87 o 
   7   1   4      207.40      187.88     10.00 o 
   8   1   4      229.37      239.44     11.92 o 
   9   1   4       26.91       19.53      6.91 o 
  10   1   4      156.55      151.58     15.18 o 
  11   1   4       11.38        6.18     13.14 o 
   0   2   4     7993.84     7308.47    209.17 o 
   1   2   4     1222.40     1257.82     24.17 o 
   2   2   4      106.45      166.48      3.34 o 
   3   2   4     2305.45     2279.73     34.96 o 
   4   2   4     3347.23     3475.43     69.67 o 
   5   2   4       38.21       30.96      5.00 o 
   6   2   4      214.45      195.35      8.97 o 
   7   2   4      291.06      281.38     14.66 o 
   8   2   4      204.88      215.74     17.23 o 
   9   2   4       24.83       34.30      7.79 o 
  10   2   4        6.62        6.59      7.68 o 
  11   2   4       35.77       23.05     14.17 o 
   1   3   4    15416.25    15443.67    210.80 o 
   2   3   4        7.83        4.78      1.99 o 
   3   3   4     4058.81     4070.80     68.61 o 
   4   3   4      833.04      911.91     19.11 o 
   5   3   4      571.85      536.85     15.54 o 
   6   3   4      936.89      918.74     25.68 o 
   7   3   4      349.36      367.18     15.73 o 
   8   3   4      477.20      496.47     23.73 o 
   9   3   4       74.49       70.32     13.08 o 
  10   3   4      173.50      200.06     17.32 o 
  11   3   4        1.52        6.65     11.81 o 
   0   4   4    14252.47    15317.53    292.92 o 
   1   4   4      443.19      402.85      8.79 o 
   2   4   4      105.41       97.04      4.04 o 
   3   4   4     4384.41     4333.90     73.24 o 
   4   4   4     4591.56     4723.63     86.33 o 
   5   4   4      624.96      652.25     20.32 o 
   6   4   4      577.13      617.21     20.14 o 
   7   4   4        0.19       13.38      7.61 o 
   8   4   4      121.63      136.54     12.99 o 
   9   4   4       31.71       42.02     10.06 o 
  10   4   4       19.60       36.77     13.71 o 
  11   4   4       55.88       48.76     15.72 o 
   1   5   4     1335.17     1318.65     19.70 o 
   2   5   4     4572.32     4522.14     78.33 o 
   3   5   4     4050.29     4083.02     62.13 o 
   4   5   4     1340.44     1371.86     29.13 o 
   5   5   4      641.31      628.50     17.76 o 
   6   5   4       18.65       26.58      7.25 o 
   7   5   4        4.97        9.11      5.07 o 
   8   5   4       25.05       22.78      8.34 o 
   9   5   4        0.19       12.50      9.24 o 
  10   5   4       69.46       56.42     16.00 o 
  11   5   4        3.92       -3.73     12.38 o 
   0   6   4     7671.08     7904.38    214.51 o 
   1   6   4        8.06       17.60      4.20 o 
   2   6   4      149.64      160.14      6.54 o 
   3   6   4      906.46      911.73     22.35 o 
   4   6   4     1995.68     1914.45     40.58 o 
   5   6   4      298.28      239.28     10.90 o 
   6   6   4      170.79      134.27      8.44 o 
   7   6   4        3.12       11.96      7.08 o 
   8   6   4       58.72       65.78      9.88 o 
   9   6   4        1.35       20.66     13.86 o 
  10   6   4        4.44       10.29     12.60 o 
   1   7   4       53.33       52.90      4.41 o 
   2   7   4        7.11       13.71      4.46 o 
   3   7   4       23.52       18.89      4.87 o 
   4   7   4      261.49      273.92     14.19 o 
   5   7   4       75.94       87.17      9.46 o 
   6   7   4      316.59      267.06     15.25 o 
   7   7   4       23.63       25.86      9.06 o 
   8   7   4      167.71      164.93     18.32 o 
   9   7   4        0.58       -7.29     12.33 o 
  10   7   4       51.05       66.67     20.69 o 
   0   8   4      625.56      602.32     24.05 o 
   1   8   4       40.51       54.30      6.67 o 
   2   8   4        7.54       11.68      6.10 o 
   3   8   4      114.25      145.92      9.28 o 
   4   8   4      661.67      660.19     23.82 o 
   5   8   4      108.00      104.68     10.23 o 
   6   8   4       24.78       15.79      7.73 o 
   7   8   4        0.36       -1.04      7.66 o 
   8   8   4       26.87       32.85     13.79 o 
   9   8   4        0.66       13.62     15.85 o 
  10   8   4        2.33       24.49     20.34 o 
   1   9   4       10.09       28.10      6.49 o 
   2   9   4      188.09      196.36     13.59 o 
   3   9   4        4.72       16.97      5.87 o 
   4   9   4      102.42      101.78     10.15 o 
   5   9   4        3.74        8.59      6.98 o 
   6   9   4       10.60       12.69      8.95 o 
   7   9   4        8.29       15.59      9.70 o 
   8   9   4       22.10       16.26     13.75 o 
   9   9   4       18.82       -3.73     14.78 o 
   0  10   4      524.05      541.89     34.31 o 
   1  10   4       13.17       32.87      7.04 o 
   2  10   4       48.17       77.95      8.95 o 
   3  10   4      254.92      271.26     16.53 o 
   4  10   4      437.37      397.53     23.53 o 
   5  10   4       29.33       22.31      8.79 o 
   6  10   4       13.89       22.16     11.32 o 
   7  10   4        0.02        2.23     10.65 o 
   8  10   4       10.59       48.20     29.16 o 
   1  11   4       22.42       47.49     10.25 o 
   2  11   4       58.94       69.52      9.51 o 
   3  11   4        0.04        2.39      7.20 o 
   4  11   4       89.47       94.65     15.11 o 
   5  11   4        4.36       15.20     12.20 o 
   6  11   4       25.66       36.02     14.99 o 
   7  11   4        1.10      -10.20     13.39 o 
   0  12   4      220.22      204.88     24.85 o 
   1  12   4       20.04       21.10      9.23 o 
   2  12   4        2.45       12.38      9.06 o 
   3  12   4        8.48        2.65     10.56 o 
   4  12   4       48.70       46.42     18.55 o 
   5  12   4        0.09       15.83     12.15 o 
   6  12   4        0.54       14.88     16.18 o 
   1  13   4        0.67       10.45     10.83 o 
   2  13   4        1.56        7.84     12.40 o 
   3  13   4        1.15      -14.90     14.90 o 
   4  13   4        1.75       14.19     22.41 o 
   5  13   4        2.49        5.45     14.62 o 
   0  14   4       11.45       29.39     18.67 o 
   1  14   4        0.08        9.72     13.25 o 
   2  14   4        0.86       -1.49     11.47 o 
   3  14   4        7.65       29.41     20.04 o 
   1   0   5       28.56       20.31      2.20 o 
   2   0   5      832.44      897.45     22.99 o 
   3   0   5    17989.10    18111.85    348.42 o 
   4   0   5      296.58      307.16     10.53 o 
   5   0   5     2958.46     3111.70     74.51 o 
   6   0   5      467.95      466.00     19.64 o 
   7   0   5      446.79      380.15     19.40 o 
   8   0   5      397.64      391.91     20.76 o 
   9   0   5        2.92        5.02     10.82 o 
  10   0   5      154.44      176.82     28.90 o 
  11   0   5        2.06       15.37     28.16 o 
   0   1   5    31938.12    31727.16    583.67 o 
   1   1   5     6999.34     7275.34     63.20 o 
   2   1   5     1772.37     2087.29     27.37 o 
   3   1   5     2141.83     2096.56     37.36 o 
   4   1   5       13.51       19.30      4.80 o 
   5   1   5      238.20      252.95      8.33 o 
   6   1   5      643.26      638.25     16.16 o 
   7   1   5      428.77      399.00     17.63 o 
   8   1   5      353.59      372.91     16.94 o 
   9   1   5      162.46      190.41     12.71 o 
  10   1   5       82.18       84.92     12.68 o 
  11   1   5       64.97       44.10     16.79 o 
   1   2   5      112.70      128.61      4.56 o 
   2   2   5       30.82       43.91      2.16 o 
   3   2   5     8870.54     8985.26     92.77 o 
   4   2   5      206.97      216.07      8.22 o 
   5   2   5     1443.82     1402.78     23.87 o 
   6   2   5      278.47      302.41     10.97 o 
   7   2   5       11.00       12.28      5.21 o 
   8   2   5      130.10      122.54      9.67 o 
   9   2   5       55.82       66.16      9.52 o 
  10   2   5       73.32       65.89     12.78 o 
  11   2   5        0.81       -9.86     11.60 o 
   0   3   5     9038.04     9510.82    211.09 o 
   1   3   5     4474.59     5004.51     68.69 o 
   2   3   5      883.02      896.26     12.24 o 
   3   3   5     2829.09     2809.99     43.84 o 
   4   3   5     6212.91     6415.04    117.42 o 
   5   3   5       61.95       70.05      5.40 o 
   6   3   5       44.83       61.97      6.92 o 
   7   3   5       27.78       35.16      8.21 o 
   8   3   5      831.84      864.40     28.58 o 
   9   3   5       98.49      136.31     13.35 o 
  10   3   5        3.37        6.29     11.46 o 
  11   3   5      103.56      108.41     19.92 o 
   1   4   5      107.98      127.80      5.31 o 
   2   4   5      763.08      726.04     13.69 o 
   3   4   5     1719.69     1652.51     23.46 o 
   4   4   5        0.42        1.51      3.40 o 
   5   4   5      749.59      700.36     18.11 o 
   6   4   5       19.89       38.64      9.47 o 
   7   4   5      124.86      139.55      9.53 o 
   8   4   5        2.73       12.95      8.50 o 
   9   4   5       18.65       15.05      8.67 o 
  10   4   5       29.31       43.62     12.50 o 
  11   4   5        0.15        7.27     13.48 o 
   0   5   5    13418.51    13895.05    295.47 o 
   1   5   5       83.61       91.80      5.02 o 
   2   5   5     1078.21     1075.00     21.87 o 
   3   5   5      201.24      179.89      6.04 o 
   4   5   5      284.92      299.64      9.81 o 
   5   5   5     1753.65     1756.05     42.16 o 
   6   5   5      603.54      616.35     20.03 o 
   7   5   5      533.51      503.20     20.46 o 
   8   5   5      270.92      242.90     16.74 o 
   9   5   5       70.01      109.97     15.73 o 
  10   5   5       13.88       13.71     12.39 o 
  11   5   5       46.60       71.23     19.99 o 
   1   6   5     1001.20      875.43     20.67 o 
   2   6   5       24.18       29.00      5.84 o 
   3   6   5     3858.56     3821.90     75.38 o 
   4   6   5      308.02      324.18     13.10 o 
   5   6   5     1347.73     1397.50     38.82 o 
   6   6   5      213.78      225.07     12.12 o 
   7   6   5      163.99      172.75     11.07 o 
   8   6   5       62.47       91.65     12.99 o 
   9   6   5        6.31        8.15     11.08 o 
  10   6   5       49.85       55.83     16.93 o 
   0   7   5       72.90      103.27     12.75 o 
   1   7   5      813.44      811.21     20.66 o 
   2   7   5      626.03      622.49     19.56 o 
   3   7   5      447.87      439.48     14.50 o 
   4   7   5       90.23       99.99      9.19 o 
   5   7   5       17.68       21.36      6.81 o 
   6   7   5      106.97      109.22     10.07 o 
   7   7   5       22.76       52.63      9.73 o 
   8   7   5       70.51       53.26     15.40 o 
   9   7   5       13.67       20.26     13.91 o 
  10   7   5       20.98        4.11     13.84 o 
   1   8   5        4.01       23.32      7.28 o 
   2   8   5        6.35       16.73      5.73 o 
   3   8   5      585.32      501.68     17.75 o 
   4   8   5       13.04        2.50      5.71 o 
   5   8   5       84.36       69.16      9.29 o 
   6   8   5       69.73       44.61      8.77 o 
   7   8   5        4.20        2.34      7.07 o 
   8   8   5       33.72       62.01     18.58 o 
   9   8   5        2.94       -4.53     15.40 o 
   0   9   5     2009.68     2102.46     85.68 o 
   1   9   5      112.58      115.26      9.08 o 
   2   9   5       67.60       97.61      9.15 o 
   3   9   5       86.71       98.80      9.08 o 
   4   9   5      193.35      207.70     14.19 o 
   5   9   5      157.48      144.63     12.93 o 
   6   9   5        0.43        8.78      8.45 o 
   7   9   5      128.32      138.68     19.64 o 
   8   9   5       86.14      119.98     21.68 o 
   9   9   5       21.85       11.24     15.81 o 
   1  10   5        1.89       -6.03      6.03 o 
   2  10   5        0.04       -6.06      6.06 o 
   3  10   5      194.72      233.11     14.46 o 
   4  10   5        0.40       -0.95      7.07 o 
   5  10   5       30.46       45.60      9.42 o 
   6  10   5        4.03        1.99      9.49 o 
   7  10   5        9.67       36.99     16.24 o 
   8  10   5        1.99        4.13     16.60 o 
   0  11   5      431.25      402.07     34.29 o 
   1  11   5       71.72       44.95     10.42 o 
   2  11   5        4.04       -5.38      7.48 o 
   3  11   5       25.81       26.00      8.62 o 
   4  11   5       37.89       31.27     10.71 o 
   5  11   5        1.66        8.24     10.98 o 
   6  11   5        7.74       20.92     13.76 o 
   7  11   5        6.03       18.80     17.68 o 
   1  12   5       20.62       21.10      9.54 o 
   2  12   5        2.74        8.41      8.45 o 
   3  12   5      153.95      164.57     19.03 o 
   4  12   5        5.29        8.95     17.43 o 
   5  12   5       37.18       34.98     19.49 o 
   6  12   5        7.22        5.81     16.64 o 
   0  13   5        4.36       22.55     17.23 o 
   1  13   5       11.94       35.36     12.21 o 
   2  13   5        8.17       -5.39     11.09 o 
   3  13   5        4.31       -4.04     12.69 o 
   4  13   5       13.20       13.55     15.54 o 
   5  13   5        1.85        3.16     14.50 o 
   1  14   5        2.27       13.10     12.37 o 
   2  14   5        3.12       27.14     16.93 o 
   3  14   5        1.91        3.45     16.90 o 
   0   0   6    28370.29    27456.61    847.79 o 
   1   0   6      108.30       57.99      3.78 o 
   2   0   6    22770.35    23963.28    378.85 o 
   3   0   6      107.89      117.84      8.70 o 
   4   0   6      714.77      801.23     20.06 o 
   5   0   6     4232.30     4331.97    104.07 o 
   6   0   6     1463.80     1474.21     58.34 o 
   7   0   6        3.79        7.48      5.76 o 
   8   0   6       11.09       18.35      7.06 o 
   9   0   6      976.69     1070.95     62.91 o 
  10   0   6      104.54       92.80     19.21 o 
  11   0   6      105.11      142.52     30.92 o 
   1   1   6      160.80       89.96      2.71 o 
   2   1   6       38.86       41.36      2.67 o 
   3   1   6     3750.57     3900.53     51.14 o 
   4   1   6       29.13       31.37      4.69 o 
   5   1   6     1485.20     1578.11     32.04 o 
   6   1   6      639.36      646.61     19.11 o 
   7   1   6        0.51       16.15      8.34 o 
   8   1   6       50.80       76.62      7.92 o 
   9   1   6       16.52       33.26      7.64 o 
  10   1   6       13.63       30.58     11.76 o 
  11   1   6        0.00        1.05     12.40 o 
   0   2   6    11759.64    12227.02    207.83 o 
   1   2   6      674.16      681.44     10.08 o 
   2   2   6       85.26       88.03      2.71 o 
   3   2   6       60.32       49.76      2.40 o 
   4   2   6      570.79      569.48     10.63 o 
   5   2   6     3019.08     3135.61     59.96 o 
   6   2   6       23.18       26.62      4.66 o 
   7   2   6        8.93       12.16      5.26 o 
   8   2   6      269.88      253.15     12.78 o 
   9   2   6      523.36      507.62     24.65 o 
  10   2   6        5.63       13.35     10.22 o 
  11   2   6       22.24       10.13     11.70 o 
   1   3   6    10255.85     9858.10    187.00 o 
   2   3   6      679.43      644.62     10.10 o 
   3   3   6     5633.91     5351.05     69.62 o 
   4   3   6     1927.20     1953.27     36.07 o 
   5   3   6     1975.19     2027.29     41.64 o 
   6   3   6       45.50       65.33      6.30 o 
   7   3   6      303.78      314.36     14.80 o 
   8   3   6      375.55      350.47     16.63 o 
   9   3   6       33.19       36.67      9.47 o 
  10   3   6       62.84       74.04     16.58 o 
  11   3   6        5.46        8.23     10.85 o 
   0   4   6      210.23      142.33      8.06 o 
   1   4   6     4318.57     4273.37     72.72 o 
   2   4   6     1325.50     1337.14     23.56 o 
   3   4   6       94.64      117.58      5.05 o 
   4   4   6      522.35      469.88     12.08 o 
   5   4   6      125.63      146.26      7.58 o 
   6   4   6        9.10       16.54      6.48 o 
   7   4   6        5.03        3.38      5.02 o 
   8   4   6       76.30       83.27     10.46 o 
   9   4   6      445.64      491.06     28.14 o 
  10   4   6       13.38       -3.48      8.94 o 
  11   4   6        5.87       10.55     13.12 o 
   1   5   6      485.03      500.72     12.40 o 
   2   5   6       28.42       43.94      5.47 o 
   3   5   6     4456.87     4356.43     78.18 o 
   4   5   6       18.18       22.81      8.35 o 
   5   5   6     1708.51     1569.50     35.97 o 
   6   5   6      593.73      577.22     18.84 o 
   7   5   6        2.77       -0.12      4.83 o 
   8   5   6       11.74       -0.69      7.20 o 
   9   5   6       18.52       14.96     11.05 o 
  10   5   6        9.75       35.12     14.53 o 
  11   5   6        0.00        2.45     12.27 o 
   0   6   6      479.01      519.67     16.42 o 
   1   6   6      776.46      727.37     17.67 o 
   2   6   6     1674.77     1612.73     37.05 o 
   3   6   6        4.57       17.21      4.08 o 
   4   6   6       50.73       70.86      8.63 o 
   5   6   6      446.71      372.62     16.22 o 
   6   6   6      422.53      447.28     18.88 o 
   7   6   6       89.10       80.02      9.80 o 
   8   6   6        0.76        5.01      9.11 o 
   9   6   6      347.40      369.28     28.22 o 
  10   6   6       32.66       20.71     14.17 o 
   1   7   6      302.40      330.34     11.84 o 
   2   7   6       46.52       54.26      6.66 o 
   3   7   6      117.37      132.32      9.15 o 
   4   7   6      189.94      207.24     12.39 o 
   5   7   6       27.52       19.42      6.37 o 
   6   7   6        0.11       -0.32      5.48 o 
   7   7   6        7.22       11.81      8.27 o 
   8   7   6       51.67       53.25     14.19 o 
   9   7   6        1.44        6.94     12.60 o 
  10   7   6        2.28       32.19     22.15 o 
   0   8   6       62.43       73.25      8.39 o 
   1   8   6      165.04      139.82      8.66 o 
   2   8   6       80.30       81.24      7.55 o 
   3   8   6       92.77       88.45      8.00 o 
   4   8   6       40.00       71.44      9.11 o 
   5   8   6      405.02      357.47     17.64 o 
   6   8   6       10.67        4.52      7.10 o 
   7   8   6        0.52        1.06     10.02 o 
   8   8   6       63.61       69.26     18.87 o 
   9   8   6       93.04      112.96     30.34 o 
   1   9   6      309.80      337.70     15.47 o 
   2   9   6        8.60        4.99      5.34 o 
   3   9   6      549.17      517.67     19.55 o 
   4   9   6        9.63       23.55      9.10 o 
   5   9   6      258.06      268.14     17.43 o 
   6   9   6       39.56       64.61     17.06 o 
   7   9   6        5.22        4.61     10.59 o 
   8   9   6       10.07       -1.70     13.26 o 
   9   9   6        0.07       20.92     17.72 o 
   0  10   6       11.98        2.46      9.57 o 
   1  10   6       18.54       27.68      8.99 o 
   2  10   6       69.74       79.01      9.28 o 
   3  10   6        0.95       -6.47      6.47 o 
   4  10   6       23.62       30.94      9.31 o 
   5  10   6       77.54       95.61     13.35 o 
   6  10   6       11.97       37.68     14.53 o 
   7  10   6        0.14        4.24     12.37 o 
   8  10   6        3.23       15.76     15.17 o 
   1  11   6       82.59       85.61     11.69 o 
   2  11   6        0.42       20.41      9.00 o 
   3  11   6       84.95       68.21     17.13 o 
   4  11   6       12.55       16.63      9.13 o 
   5  11   6       65.63       46.50     17.41 o 
   6  11   6        0.50       -1.50     11.58 o 
   7  11   6        5.63        8.34     13.94 o 
   0  12   6       10.76       27.42     15.59 o 
   1  12   6        0.83        3.08      7.87 o 
   2  12   6       13.26        8.31      8.97 o 
   3  12   6        1.32       -0.92      9.36 o 
   4  12   6        0.13        7.69     11.45 o 
   5  12   6       32.02       21.96     19.25 o 
   6  12   6        9.59       20.63     19.67 o 
   1  13   6       22.12       19.77     11.29 o 
   2  13   6        0.11        9.84     13.58 o 
   3  13   6        7.89       13.80     12.68 o 
   4  13   6        3.43      -13.92     18.10 o 
   5  13   6        3.80       -4.47     15.76 o 
   0  14   6        7.67        5.58     40.72 o 
   1  14   6       15.58        0.27     10.78 o 
   2  14   6       14.66        1.95     14.92 o 
   1   0   7      114.96      133.57      5.46 o 
   2   0   7    11319.82    11337.21    209.60 o 
   3   0   7     1368.89     1384.83     38.91 o 
   4   0   7     1686.55     1750.58     40.42 o 
   5   0   7       17.73        8.20      6.31 o 
   6   0   7      492.31      505.54     18.93 o 
   7   0   7       11.13        6.77      5.07 o 
   8   0   7      458.28      400.64     20.99 o 
   9   0   7        4.14       20.91     14.03 o 
  10   0   7       83.18      168.53     56.70 o 
  11   0   7       24.19        8.86     17.45 o 
   0   1   7      133.39      132.98      4.96 o 
   1   1   7    13575.47    13096.46    168.22 o 
   2   1   7      737.61      594.98     12.29 o 
   3   1   7      520.43      460.49      7.37 o 
   4   1   7     2432.17     2522.12     40.42 o 
   5   1   7      337.70      292.26      8.64 o 
   6   1   7      544.90      534.39     14.60 o 
   7   1   7       12.26        5.74      5.71 o 
   8   1   7        4.45       20.03      9.90 o 
   9   1   7      271.55      246.23     17.17 o 
  10   1   7       10.47        4.12      8.80 o 
  11   1   7        3.46       12.42     13.97 o 
   1   2   7       74.52       51.36      4.46 o 
   2   2   7     3700.12     4027.95     63.27 o 
   3   2   7     1935.59     1694.20     26.25 o 
   4   2   7      241.30      242.46      5.98 o 
   5   2   7     2481.34     2473.58     42.51 o 
   6   2   7       27.64       44.76      6.81 o 
   7   2   7       49.57       65.42      7.84 o 
   8   2   7      254.63      278.00     13.73 o 
   9   2   7        4.25        8.80      7.49 o 
  10   2   7       96.44       95.82     15.58 o 
  11   2   7        3.75       11.04     13.13 o 
   0   3   7      717.82      560.00     13.08 o 
   1   3   7     4674.14     4606.62     62.10 o 
   2   3   7     6876.94     6754.09    101.52 o 
   3   3   7      240.94      242.39      5.82 o 
   4   3   7     5921.62     5993.84    103.75 o 
   5   3   7      328.28      361.88     11.48 o 
   6   3   7      500.02      428.72     14.42 o 
   7   3   7      203.13      218.26     11.44 o 
   8   3   7        3.52        6.06      6.22 o 
   9   3   7       99.13       94.85     11.38 o 
  10   3   7        5.14       11.96     10.27 o 
  11   3   7        1.51        1.66     11.94 o 
   1   4   7     5791.71     6015.87    104.48 o 
   2   4   7     1394.76     1394.28     25.41 o 
   3   4   7      685.30      756.14     16.01 o 
   4   4   7      900.00      917.81     20.60 o 
   5   4   7     1063.90      998.77     23.80 o 
   6   4   7      195.26      205.19      9.80 o 
   7   4   7      235.61      227.56     11.93 o 
   8   4   7      118.23      153.65     13.15 o 
   9   4   7       17.48       25.62     10.39 o 
  10   4   7       49.26       54.56     14.39 o 
  11   4   7        0.65        0.79     11.87 o 
   0   5   7      379.22      361.89     12.26 o 
   1   5   7      599.76      581.67     15.14 o 
   2   5   7     1325.10     1239.16     25.63 o 
   3   5   7        4.34        0.03      3.47 o 
   4   5   7     1838.00     1771.31     37.31 o 
   5   5   7      308.36      313.82     11.54 o 
   6   5   7      173.43      152.84      8.86 o 
   7   5   7      206.34      212.48     11.84 o 
   8   5   7       29.08       22.33      9.34 o 
   9   5   7       43.76       52.91     13.99 o 
  10   5   7        2.67       24.79     13.88 o 
  11   5   7        0.69       -1.24     13.87 o 
   1   6   7      380.19      361.65     11.35 o 
   2   6   7      970.75      951.42     24.78 o 
   3   6   7      271.69      271.96      9.97 o 
   4   6   7      252.54      210.91     11.02 o 
   5   6   7       69.53       77.31      8.09 o 
   6   6   7        8.54       11.24      8.81 o 
   7   6   7        0.86       18.24      8.74 o 
   8   6   7       33.13       23.97     11.52 o 
   9   6   7       16.81       58.77     27.56 o 
  10   6   7       28.89       28.46     15.57 o 
   0   7   7       43.06       59.40      6.57 o 
   1   7   7     1402.12     1367.96     32.26 o 
   2   7   7      879.08      993.02     28.57 o 
   3   7   7      256.99      247.47     11.10 o 
   4   7   7      587.80      530.52     20.03 o 
   5   7   7      320.39      324.10     16.01 o 
   6   7   7       28.46       25.73      7.04 o 
   7   7   7        0.16       -6.49      9.75 o 
   8   7   7        1.89        8.93     10.13 o 
   9   7   7      144.65      142.46     21.34 o 
  10   7   7        7.02       12.37     12.86 o 
   1   8   7       69.65       87.54      7.97 o 
   2   8   7      308.01      278.39     12.64 o 
   3   8   7      117.17      151.65      9.62 o 
   4   8   7      112.68      130.43     11.48 o 
   5   8   7      166.91      184.58     12.74 o 
   6   8   7       92.63       91.06     11.97 o 
   7   8   7        1.28       36.12     13.62 o 
   8   8   7      107.54      111.35     18.10 o 
   9   8   7        1.63       14.82     12.68 o 
   0   9   7        3.90       10.95     10.27 o 
   1   9   7      287.93      327.73     15.61 o 
   2   9   7      136.95      153.34     10.69 o 
   3   9   7        3.68       -0.15      7.44 o 
   4   9   7      173.53      187.71     16.06 o 
   5   9   7       19.45       46.77     12.77 o 
   6   9   7       79.28       93.56     16.09 o 
   7   9   7       27.08       19.12     11.95 o 
   8   9   7        7.91       27.14     14.55 o 
   9   9   7        7.33       30.57     19.78 o 
   1  10   7      192.97      164.74     13.37 o 
   2  10   7      132.77      124.67     10.89 o 
   3  10   7       64.72      106.04     12.72 o 
   4  10   7       35.92       56.72     12.70 o 
   5  10   7       65.57       75.24     13.17 o 
   6  10   7        9.29       15.22     11.66 o 
   7  10   7       18.01       19.82     15.20 o 
   8  10   7        8.40       13.30     15.52 o 
   0  11   7       65.19       72.63     14.76 o 
   1  11   7      110.55      110.61     13.03 o 
   2  11   7      159.51      157.81     14.09 o 
   3  11   7        0.00       12.02      8.90 o 
   4  11   7       56.95       59.98     11.96 o 
   5  11   7       12.32        3.15     11.39 o 
   6  11   7       13.25       10.25     13.68 o 
   7  11   7        2.58        0.91     13.05 o 
   1  12   7       27.03       31.03     10.37 o 
   2  12   7       23.73       41.32     11.79 o 
   3  12   7        1.31       18.60     15.13 o 
   4  12   7        2.29       14.13     14.76 o 
   5  12   7        9.16       18.53     16.75 o 
   6  12   7        0.68       13.66     17.19 o 
   0  13   7        1.13       13.65     14.38 o 
   1  13   7       16.55       25.14     13.19 o 
   2  13   7       18.78       16.25     12.75 o 
   3  13   7        0.02        4.88     10.90 o 
   4  13   7       17.77       38.21     25.49 o 
   1  14   7       20.94       21.19     14.82 o 
   2  14   7        2.41       14.82     18.58 o 
   0   0   8     8483.81     8349.17    211.66 o 
   1   0   8      321.65      310.28      8.42 o 
   2   0   8      841.97      928.86     20.43 o 
   3   0   8      424.34      362.49     13.63 o 
   4   0   8     1723.50     1750.54     39.54 o 
   5   0   8      206.52      199.46     14.51 o 
   6   0   8      260.43      248.43     11.94 o 
   7   0   8       87.35       97.56     10.80 o 
   8   0   8      203.08      186.70     18.41 o 
   9   0   8       15.95        5.47     12.62 o 
  10   0   8        4.14       27.48     20.10 o 
  11   0   8       17.16       31.14     20.05 o 
   1   1   8      791.09      659.93     11.89 o 
   2   1   8     1274.19     1377.45     23.90 o 
   3   1   8      421.34      464.57     10.07 o 
   4   1   8     1327.28     1327.11     22.98 o 
   5   1   8      203.96      218.84      7.97 o 
   6   1   8      386.94      392.10     15.58 o 
   7   1   8       41.93       53.14      6.17 o 
   8   1   8      551.69      518.05     19.14 o 
   9   1   8        6.84       12.86      8.13 o 
  10   1   8      180.63      177.46     18.97 o 
  11   1   8        2.66       15.19     14.62 o 
   0   2   8     9502.52     9701.19    185.93 o 
   1   2   8        8.05        6.51      2.57 o 
   2   2   8     6515.34     6497.34    108.30 o 
   3   2   8     2196.98     2321.44     41.95 o 
   4   2   8     6964.43     6209.63    176.91 o 
   5   2   8       34.61       45.55      6.14 o 
   6   2   8      760.99      736.49     20.88 o 
   7   2   8      519.23      504.84     18.56 o 
   8   2   8       64.48       88.41      9.96 o 
   9   2   8       15.26       14.26      7.74 o 
  10   2   8        0.32        6.66     10.36 o 
  11   2   8       31.53       64.61     24.08 o 
   1   3   8        7.83       21.19      4.71 o 
   2   3   8      128.75      114.22      3.96 o 
   3   3   8      352.29      389.81      7.54 o 
   4   3   8      186.76      178.47      6.40 o 
   5   3   8       20.06       23.00      4.42 o 
   6   3   8       43.15       64.68      5.93 o 
   7   3   8        0.35       17.87      9.60 o 
   8   3   8      200.41      235.16     15.04 o 
   9   3   8       20.96       33.10     10.67 o 
  10   3   8       43.55       50.09     13.68 o 
  11   3   8        5.16        8.01     13.03 o 
   0   4   8     4510.89     5064.42    107.72 o 
   1   4   8      205.44      172.76      8.69 o 
   2   4   8     2851.38     2807.83     49.97 o 
   3   4   8      638.24      666.70     15.91 o 
   4   4   8     5367.30     5381.30    100.46 o 
   5   4   8       57.89       70.94      5.65 o 
   6   4   8      687.28      674.00     20.04 o 
   7   4   8       78.08       67.91      8.74 o 
   8   4   8        6.04       10.71      7.51 o 
   9   4   8        2.38        5.83      8.54 o 
  10   4   8        0.07       -5.67     11.55 o 
  11   4   8       11.90       16.89     15.08 o 
   1   5   8     5071.88     5053.40     98.01 o 
   2   5   8      350.72      359.18     10.61 o 
   3   5   8       12.32       32.97      4.70 o 
   4   5   8      197.26      200.98     10.15 o 
   5   5   8      384.67      341.15     12.16 o 
   6   5   8       74.66       96.05     10.90 o 
   7   5   8      343.47      368.18     17.97 o 
   8   5   8      184.55      177.46     14.46 o 
   9   5   8        0.00       13.37     10.59 o 
  10   5   8       52.99       35.55     13.66 o 
   0   6   8       34.95       56.25      6.36 o 
   1   6   8      102.94       94.22      5.93 o 
   2   6   8       25.27       63.83      7.99 o 
   3   6   8      541.05      555.03     15.94 o 
   4   6   8      291.78      267.60     13.26 o 
   5   6   8       14.88       23.44      7.53 o 
   6   6   8        2.62       13.14      7.86 o 
   7   6   8       74.78      110.32     12.63 o 
   8   6   8       22.20       25.92     10.27 o 
   9   6   8        0.23       17.35     12.12 o 
  10   6   8        3.12        9.20     11.62 o 
   1   7   8      118.59      123.69      8.43 o 
   2   7   8       98.23      104.92      7.95 o 
   3   7   8        7.02       22.71      5.17 o 
   4   7   8      381.20      355.14     16.52 o 
   5   7   8       41.44       43.13      8.36 o 
   6   7   8      137.46      130.61     13.47 o 
   7   7   8        1.82       -3.54      7.26 o 
   8   7   8      123.02      126.48     17.03 o 
   9   7   8        8.97       20.85     13.48 o 
  10   7   8       37.94       21.13     15.64 o 
   0   8   8      507.49      448.31     25.31 o 
   1   8   8       32.06       45.28      8.38 o 
   2   8   8      383.07      408.26     16.21 o 
   3   8   8      263.64      213.97     11.28 o 
   4   8   8      872.76      907.96     32.16 o 
   5   8   8        3.59        0.23      6.45 o 
   6   8   8       75.69       99.96     13.48 o 
   7   8   8       55.81       44.86     12.97 o 
   8   8   8        4.85        1.03     10.89 o 
   9   8   8        1.22        8.23     12.75 o 
   1   9   8      107.49      118.41     11.89 o 
   2   9   8       29.60       34.27      8.56 o 
   3   9   8        0.77       -6.62      6.71 o 
   4   9   8       38.60       36.41      8.90 o 
   5   9   8        0.10       14.49      8.19 o 
   6   9   8       10.48       14.70      8.82 o 
   7   9   8        0.64        0.21      9.57 o 
   8   9   8       53.84       68.00     17.53 o 
   9   9   8        0.09       18.46     33.08 o 
   0  10   8       95.49       74.29     22.47 o 
   1  10   8       33.27       31.98      9.00 o 
   2  10   8      104.68       89.20     11.04 o 
   3  10   8       55.04       69.66     11.92 o 
   4  10   8      317.35      332.18     20.73 o 
   5  10   8        3.11        9.62      9.66 o 
   6  10   8       11.23       19.54     12.30 o 
   7  10   8       16.00       23.86     17.42 o 
   8  10   8        0.98       -1.97     14.77 o 
   1  11   8        1.83       13.71      8.53 o 
   2  11   8       10.93       10.66      7.71 o 
   3  11   8       21.89       47.40     12.12 o 
   4  11   8       13.93       27.93     11.15 o 
   5  11   8       32.24       43.23     14.28 o 
   6  11   8        0.76        2.00     11.96 o 
   7  11   8        5.73       11.01     16.94 o 
   0  12   8       78.24       57.60     16.77 o 
   1  12   8        5.12       16.01      9.37 o 
   2  12   8       13.31       16.00     12.87 o 
   3  12   8       32.61       34.88     12.46 o 
   4  12   8       20.13       18.20     14.28 o 
   5  12   8        1.09        9.83     16.08 o 
   6  12   8        0.09       -8.98     15.92 o 
   1  13   8       10.21       29.16     15.31 o 
   2  13   8        2.19        7.93     13.07 o 
   3  13   8        0.19       24.07     15.30 o 
   4  13   8        6.00       35.64     23.98 o 
   0  14   8        1.95        7.69     20.11 o 
   1  14   8        7.31        6.50     15.16 o 
   1   0   9      947.28      854.28     19.22 o 
   2   0   9      315.45      343.96     10.03 o 
   3   0   9      145.77      183.63     11.05 o 
   4   0   9      600.95      648.07     17.97 o 
   5   0   9       36.19       45.70      6.47 o 
   6   0   9      363.75      361.05     15.31 o 
   7   0   9       88.97      111.41      9.85 o 
   8   0   9       44.48       21.47      8.98 o 
   9   0   9       44.16       26.85     16.08 o 
  10   0   9       76.88       89.90     20.12 o 
  11   0   9        0.03       -3.26     16.46 o 
   0   1   9       48.64       94.05      5.19 o 
   1   1   9        6.01        6.44      2.49 o 
   2   1   9      137.71      146.44      6.09 o 
   3   1   9     1427.18     1516.22     27.97 o 
   4   1   9     1370.01     1288.42     28.31 o 
   5   1   9       68.99       78.29      6.40 o 
   6   1   9        2.14       14.02      5.22 o 
   7   1   9     1147.94     1093.34     28.94 o 
   8   1   9       42.69       37.93      7.68 o 
   9   1   9      242.60      251.02     19.30 o 
  10   1   9       34.45       14.63     11.03 o 
  11   1   9      121.43      108.92     20.74 o 
   1   2   9     6254.13     6126.17     86.87 o 
   2   2   9     2199.05     2213.48     40.22 o 
   3   2   9     3023.08     3035.90     56.94 o 
   4   2   9     1301.26     1339.05     27.50 o 
   5   2   9      112.23      110.32      7.31 o 
   6   2   9       11.24       30.73     10.34 o 
   7   2   9      304.52      283.48     17.01 o 
   8   2   9       44.77       41.35      8.22 o 
   9   2   9        4.35       12.50      6.99 o 
  10   2   9       98.68      182.07     45.57 o 
  11   2   9        4.03       -2.15     10.82 o 
   0   3   9      305.10      321.84     11.52 o 
   1   3   9        2.30        9.08      4.34 o 
   2   3   9      418.96      400.71      8.25 o 
   3   3   9      550.52      542.14     12.91 o 
   4   3   9     4788.17     4563.76     80.76 o 
   5   3   9        4.17       10.76      5.24 o 
   6   3   9      107.92      114.15      8.55 o 
   7   3   9      326.62      306.06     15.32 o 
   8   3   9       38.92       37.38      8.04 o 
   9   3   9       17.55        4.79      7.53 o 
  10   3   9       14.86       21.30     13.26 o 
  11   3   9       46.22       74.75     19.19 o 
   1   4   9     5050.56     5103.44     80.10 o 
   2   4   9     1746.85     1671.09     27.64 o 
   3   4   9     6379.55     6368.68    112.02 o 
   4   4   9       55.58       42.95      4.11 o 
   5   4   9      271.53      252.84     11.76 o 
   6   4   9      357.22      372.75     16.19 o 
   7   4   9      184.59      171.62     12.29 o 
   8   4   9        0.15       12.05      7.49 o 
   9   4   9       26.84       37.32      9.69 o 
  10   4   9       28.34       38.58     15.14 o 
  11   4   9        4.58       17.74     14.78 o 
   0   5   9      632.05      652.47     19.17 o 
   1   5   9        2.79       13.18      4.44 o 
   2   5   9       82.62       73.28      5.28 o 
   3   5   9      337.41      331.59     10.69 o 
   4   5   9      198.55      207.09     10.05 o 
   5   5   9        0.69        1.10      4.70 o 
   6   5   9       13.08       14.21      5.81 o 
   7   5   9      380.04      372.15     17.85 o 
   8   5   9       50.47       70.78     12.50 o 
   9   5   9      100.30      116.15     18.06 o 
  10   5   9       21.88       33.71     15.47 o 
   1   6   9      440.41      441.55     14.92 o 
   2   6   9     1292.92     1262.75     30.15 o 
   3   6   9      543.46      571.96     16.40 o 
   4   6   9      142.14      132.45      9.57 o 
   5   6   9       48.81       50.59      9.97 o 
   6   6   9       36.84       42.50      9.44 o 
   7   6   9       17.41       -1.62      8.37 o 
   8   6   9       31.29       38.54     10.64 o 
   9   6   9        0.36       10.80     10.74 o 
  10   6   9       37.09       22.67     14.03 o 
   0   7   9      180.78      209.30     16.97 o 
   1   7   9        0.35        4.64      5.16 o 
   2   7   9      128.74      122.54      8.30 o 
   3   7   9      169.53      161.45      8.91 o 
   4   7   9      590.22      598.74     22.63 o 
   5   7   9       66.71       67.65      9.06 o 
   6   7   9        2.56        1.65      8.21 o 
   7   7   9      288.13      254.10     20.47 o 
   8   7   9        0.20       -9.89     10.12 o 
   9   7   9       30.79       39.54     15.32 o 
   1   8   9      294.40      335.63     13.44 o 
   2   8   9      170.58      138.75      9.64 o 
   3   8   9      125.77      143.14     10.37 o 
   4   8   9       94.70      116.07     11.77 o 
   5   8   9        0.40        9.15      8.15 o 
   6   8   9        0.10       -4.37      8.26 o 
   7   8   9       39.73       36.35     12.71 o 
   8   8   9        5.44        0.02      9.69 o 
   9   8   9        0.02       12.14     16.39 o 
   0   9   9      587.90      565.02     34.29 o 
   1   9   9        4.59        3.93      6.27 o 
   2   9   9       88.61       79.36      8.70 o 
   3   9   9      107.78       90.97     10.37 o 
   4   9   9      294.29      280.05     19.90 o 
   5   9   9        7.04        3.54      8.80 o 
   6   9   9       13.67       15.01     10.07 o 
   7   9   9       65.13       61.47     17.21 o 
   8   9   9       28.07       37.34     16.14 o 
   1  10   9      417.31      437.22     24.10 o 
   2  10   9        4.53       14.02      8.78 o 
   3  10   9      264.36      252.50     17.30 o 
   4  10   9        2.44       10.60      8.17 o 
   5  10   9       34.24       33.15     10.44 o 
   6  10   9       23.85       32.50     14.87 o 
   7  10   9       32.16       35.97     17.67 o 
   8  10   9        3.18       26.56     21.26 o 
   0  11   9        4.10        1.69     10.23 o 
   1  11   9        5.77       14.37      9.55 o 
   2  11   9       42.15       60.57     12.28 o 
   3  11   9        0.26        6.69     14.11 o 
   4  11   9       25.07       23.20     12.61 o 
   5  11   9        0.10        6.37     13.18 o 
   6  11   9        1.20       -0.04     13.59 o 
   7  11   9       24.73       41.78     22.66 o 
   1  12   9       19.98        0.59      8.46 o 
   2  12   9       26.28       28.03     11.47 o 
   3  12   9       18.08       25.97     11.66 o 
   4  12   9       23.24       34.36     15.15 o 
   5  12   9        0.05       13.48     13.59 o 
   0  13   9       10.55       17.89     14.96 o 
   1  13   9        1.23        5.51     11.64 o 
   2  13   9        0.04       15.64     13.63 o 
   3  13   9       12.40       27.96     14.76 o 
   4  13   9       16.88       18.48     19.27 o 
   0   0  10     2332.69     1948.30     58.31 o 
   1   0  10      513.53      633.51     17.25 o 
   2   0  10     3118.50     3298.37     68.24 o 
   3   0  10     1734.98     1665.91     39.27 o 
   4   0  10     2077.91     1857.58     72.61 o 
   5   0  10     2208.79     2290.56     59.29 o 
   6   0  10       62.56       63.25      8.62 o 
   7   0  10     1062.35     1002.38     36.59 o 
   8   0  10       30.89        8.95     12.64 o 
   9   0  10      398.02      322.25     31.67 o 
  10   0  10       13.66        2.16     13.69 o 
  11   0  10       37.84       -1.63     17.08 o 
   1   1  10      216.82      237.84      5.96 o 
   2   1  10     2079.58     1920.07     45.00 o 
   3   1  10     2227.85     2185.50     40.24 o 
   4   1  10     1675.92     1778.56     35.90 o 
   5   1  10      774.59      815.64     21.31 o 
   6   1  10      391.88      364.02     13.40 o 
   7   1  10       21.26       20.32      6.00 o 
   8   1  10       94.25       86.43     11.01 o 
   9   1  10       20.85       17.01      9.62 o 
  10   1  10        9.64        9.64     10.51 o 
  11   1  10        0.00       16.55     13.14 o 
   0   2  10      617.59      655.93     17.52 o 
   1   2  10      334.08      349.55      9.81 o 
   2   2  10     1115.20     1028.43     23.47 o 
   3   2  10      510.67      511.79     12.71 o 
   4   2  10      143.76      137.50      6.56 o 
   5   2  10       30.57       41.82      5.46 o 
   6   2  10      573.23      584.48     20.32 o 
   7   2  10        3.09        0.37      5.25 o 
   8   2  10        6.63        7.06      6.35 o 
   9   2  10      101.83      107.73     14.18 o 
  10   2  10       41.71       22.54     10.51 o 
  11   2  10       22.09       26.73     15.31 o 
   1   3  10     6709.67     6755.33    105.50 o 
   2   3  10      255.02      208.24      6.91 o 
   3   3  10     7039.21     7104.76    132.73 o 
   4   3  10      133.29      142.12      6.72 o 
   5   3  10     2234.63     2222.95     58.62 o 
   6   3  10        6.41        9.87     10.88 o 
   7   3  10      355.25      326.47     21.01 o 
   8   3  10      144.35      159.90     12.87 o 
   9   3  10       23.71       36.90     10.66 o 
  10   3  10        6.21       13.26     13.01 o 
  11   3  10       14.86      -17.25     17.25 o 
   0   4  10     3167.36     3266.46     77.76 o 
   1   4  10       10.42       14.99      3.83 o 
   2   4  10     3794.22     3677.83     57.98 o 
   3   4  10      404.33      365.98      8.88 o 
   4   4  10       23.53       39.48      8.49 o 
   5   4  10      666.73      664.42     21.53 o 
   6   4  10      625.19      570.51     21.61 o 
   7   4  10       94.16      124.55     10.98 o 
   8   4  10        2.10       -2.14      6.43 o 
   9   4  10       67.95       73.41     12.74 o 
  10   4  10       31.05       41.75     15.38 o 
   1   5  10      418.72      380.50     13.46 o 
   2   5  10      153.86      163.20      7.97 o 
   3   5  10      583.67      569.18     15.85 o 
   4   5  10       17.05       26.68      9.32 o 
   5   5  10      512.45      503.54     21.03 o 
   6   5  10       24.31       21.67      7.77 o 
   7   5  10        1.67       20.93      8.81 o 
   8   5  10       59.00       76.47     14.83 o 
   9   5  10       40.58       55.56     14.27 o 
  10   5  10        5.33       16.96     15.90 o 
   0   6  10        9.31       17.75      4.24 o 
   1   6  10        6.87       10.04      5.76 o 
   2   6  10      311.06      346.23     11.99 o 
   3   6  10      372.75      361.96     12.73 o 
   4   6  10      166.87      182.11     10.74 o 
   5   6  10      467.88      459.81     22.38 o 
   6   6  10       60.65       71.97     10.55 o 
   7   6  10      103.73      123.97     14.20 o 
   8   6  10       36.26       32.78     10.52 o 
   9   6  10      102.86       86.48     16.59 o 
  10   6  10        7.29        3.23     16.63 o 
   1   7  10      199.71      204.43      9.74 o 
   2   7  10        0.28        6.69      5.49 o 
   3   7  10      644.63      553.26     18.10 o 
   4   7  10      178.18      144.93     11.73 o 
   5   7  10      135.38      136.68     13.21 o 
   6   7  10       57.38       63.14     10.94 o 
   7   7  10        8.29        9.40     10.22 o 
   8   7  10       93.61      121.93     17.36 o 
   9   7  10        0.07        4.27     11.42 o 
   0   8  10       49.54       51.71     11.62 o 
   1   8  10       67.69       72.49      9.07 o 
   2   8  10       72.08      102.40      8.94 o 
   3   8  10      100.28      119.55     11.84 o 
   4   8  10       89.67      106.08     10.57 o 
   5   8  10       17.02       27.24      9.26 o 
   6   8  10       42.51       66.67     13.36 o 
   7   8  10        3.53        3.08      9.16 o 
   8   8  10        2.76       10.30     11.49 o 
   9   8  10       26.62       28.55     14.13 o 
   1   9  10      135.87      120.38     11.68 o 
   2   9  10      108.20      125.84     13.96 o 
   3   9  10      399.03      424.51     21.40 o 
   4   9  10       40.43       44.03      8.98 o 
   5   9  10      161.57      208.65     18.93 o 
   6   9  10        7.15       30.42     12.46 o 
   7   9  10       31.78       15.99     12.99 o 
   8   9  10        4.49       11.70     13.25 o 
   0  10  10      221.85      241.36     25.38 o 
   1  10  10       10.38       16.48     12.33 o 
   2  10  10      250.99      255.18     18.46 o 
   3  10  10       29.42       64.20     13.16 o 
   4  10  10        2.57       -1.62      7.81 o 
   5  10  10       52.42       56.13     12.89 o 
   6  10  10       49.68       39.73     15.29 o 
   7  10  10       22.28       60.39     17.01 o 
   1  11  10        7.48        4.51      9.02 o 
   2  11  10        3.86       13.90     10.10 o 
   3  11  10       80.64       83.32     16.94 o 
   4  11  10       33.68       29.56     11.55 o 
   5  11  10       31.41        2.82     13.74 o 
   6  11  10        2.73        9.61     16.94 o 
   0  12  10        4.12       25.25     14.35 o 
   1  12  10        3.54       41.18     14.59 o 
   2  12  10       10.09       16.31     11.05 o 
   3  12  10        3.48      -12.71     12.82 o 
   4  12  10        0.34       11.50     16.06 o 
   5  12  10        0.92        2.11     12.43 o 
   1  13  10        6.23       11.22     11.63 o 
   2  13  10        3.04       39.28     26.91 o 
   3  13  10        3.75       10.40     15.09 o 
   1   0  11     6551.34     7090.53    155.96 o 
   2   0  11     4135.21     4283.08    105.93 o 
   3   0  11     1782.59     1725.79     38.09 o 
   4   0  11      386.22      404.62     14.19 o 
   5   0  11      187.26      180.81     17.14 o 
   6   0  11      381.64      337.23     19.12 o 
   7   0  11       44.69       83.22     11.91 o 
   8   0  11      501.83      465.01     36.06 o 
   9   0  11        6.98        5.51     12.08 o 
  10   0  11       65.76       84.18     22.70 o 
  11   0  11        4.24       21.69     21.19 o 
   0   1  11     1280.25     1141.64     28.45 o 
   1   1  11      460.67      443.52      9.68 o 
   2   1  11     3669.85     3807.28     64.81 o 
   3   1  11       92.95       92.04      5.24 o 
   4   1  11      126.08      109.89      6.86 o 
   5   1  11      105.88       90.05      5.81 o 
   6   1  11       21.87       44.33     10.90 o 
   7   1  11      110.25      106.37      8.57 o 
   8   1  11        8.85       32.02      8.24 o 
   9   1  11      131.95      174.65     17.17 o 
  10   1  11       18.03       19.30     11.67 o 
  11   1  11        0.32        5.06     12.52 o 
   1   2  11      346.75      342.98      8.58 o 
   2   2  11      261.08      231.34      9.68 o 
   3   2  11       13.74        6.58      3.68 o 
   4   2  11       42.94       33.54      6.30 o 
   5   2  11      373.38      355.30     11.59 o 
   6   2  11     1074.74     1012.58     30.11 o 
   7   2  11        7.48       16.40      6.32 o 
   8   2  11      482.22      470.65     26.15 o 
   9   2  11        0.14        2.09      7.96 o 
  10   2  11       21.75       16.26     10.87 o 
  11   2  11       18.70       35.08     15.96 o 
   0   3  11     7884.81     7672.08    177.85 o 
   1   3  11     1709.80     1757.25     31.01 o 
   2   3  11     7520.94     7590.14    115.73 o 
   3   3  11        0.48       -1.94      3.62 o 
   4   3  11      384.00      395.93     12.49 o 
   5   3  11       35.35       59.31      7.99 o 
   6   3  11     1101.97      997.94     32.81 o 
   7   3  11       17.91       28.38      7.18 o 
   8   3  11      230.41      258.39     17.89 o 
   9   3  11      149.85      163.17     15.79 o 
  10   3  11       29.55       28.64     13.84 o 
   1   4  11      425.56      482.43     11.65 o 
   2   4  11       36.10       31.47      4.43 o 
   3   4  11        2.30        8.02      3.39 o 
   4   4  11       51.31       76.85      7.68 o 
   5   4  11        9.03       13.63      5.10 o 
   6   4  11      110.18      103.03      9.12 o 
   7   4  11       17.33       20.17      7.63 o 
   8   4  11      108.86      112.76     12.11 o 
   9   4  11       12.05        1.66      8.55 o 
  10   4  11       18.47       31.84     16.12 o 
   0   5  11     2787.70     2827.79     73.51 o 
   1   5  11      845.67      739.75     16.80 o 
   2   5  11     1729.93     1740.25     38.84 o 
   3   5  11       81.83       74.29      5.43 o 
   4   5  11       86.19       93.31     10.43 o 
   5   5  11        1.37       17.62      7.70 o 
   6   5  11       82.03       70.98     10.42 o 
   7   5  11        0.30       -9.36      9.36 o 
   8   5  11        6.34       19.43      9.66 o 
   9   5  11      108.64      117.59     18.79 o 
  10   5  11        1.81        4.94     12.85 o 
   1   6  11       75.77       91.69      6.89 o 
   2   6  11       81.72       74.42      8.54 o 
   3   6  11       44.21       40.08      8.70 o 
   4   6  11      221.35      248.43     15.96 o 
   5   6  11       88.54       91.06     11.41 o 
   6   6  11      287.76      283.47     19.39 o 
   7   6  11        0.03       14.47      8.89 o 
   8   6  11      159.06      120.06     15.07 o 
   9   6  11        3.64       -7.27     14.62 o 
  10   6  11       21.95       -3.15     13.37 o 
   0   7  11      309.50      271.55     20.40 o 
   1   7  11      166.50      174.30      9.54 o 
   2   7  11      213.66      228.66     11.18 o 
   3   7  11        1.20       11.55      6.41 o 
   4   7  11      136.57      144.32     13.51 o 
   5   7  11       68.35       96.00     11.79 o 
   6   7  11       51.33       54.30     10.40 o 
   7   7  11        1.26        6.01      9.46 o 
   8   7  11        3.43       -7.94     10.49 o 
   9   7  11       37.43       46.05     16.02 o 
   1   8  11       55.65       50.35      8.61 o 
   2   8  11        5.66        7.35      5.46 o 
   3   8  11       68.59       68.84     10.32 o 
   4   8  11       16.74       30.16      8.72 o 
   5   8  11       85.76       91.62     13.30 o 
   6   8  11      169.93      150.17     15.75 o 
   7   8  11        6.99       12.58      9.81 o 
   8   8  11      115.77      114.38     21.92 o 
   9   8  11        1.49       28.92     15.79 o 
   0   9  11      363.16      396.28     30.26 o 
   1   9  11       23.03       26.83      8.99 o 
   2   9  11      774.51      803.28     32.01 o 
   3   9  11       21.12       36.42      8.98 o 
   4   9  11      103.90      113.25     14.54 o 
   5   9  11        1.91       -3.93      8.64 o 
   6   9  11       88.99       96.12     17.52 o 
   7   9  11       47.68       26.49     13.17 o 
   8   9  11       12.80       15.83     15.24 o 
   1  10  11       53.25       61.13     11.15 o 
   2  10  11       53.04       53.50      9.82 o 
   3  10  11        6.97        4.54      9.00 o 
   4  10  11        1.91        0.22      8.84 o 
   5  10  11        0.14       -3.11     11.79 o 
   6  10  11        0.49       27.44     14.17 o 
   7  10  11        6.59       15.52     15.24 o 
   0  11  11       94.88       49.93     16.89 o 
   1  11  11        7.92        0.75      7.91 o 
   2  11  11      133.61      130.58     15.54 o 
   3  11  11        0.06       15.98     10.26 o 
   4  11  11        2.88       -3.12     11.21 o 
   5  11  11       32.32       44.09     18.20 o 
   6  11  11        1.12       35.19     18.58 o 
   1  12  11       10.07       17.20     11.33 o 
   2  12  11        1.75       23.71     11.32 o 
   3  12  11        0.17       -3.94     10.09 o 
   4  12  11        4.65       16.37     14.02 o 
   5  12  11        4.06       -4.79     14.03 o 
   0  13  11        0.28      -10.51     17.34 o 
   1  13  11        4.85        6.20     11.51 o 
   2  13  11       10.88       28.21     15.25 o 
   3  13  11        0.62       -3.68     11.96 o 
   0   0  12     3082.07     3024.23    100.94 o 
   1   0  12     5763.14     5666.16    130.71 o 
   2   0  12       83.25       79.08      7.80 o 
   3   0  12      569.68      537.41     16.15 o 
   4   0  12       54.31       53.67     13.64 o 
   5   0  12       85.35       76.76     15.41 o 
   6   0  12       89.48       77.64     11.71 o 
   7   0  12     1041.45      973.85     46.31 o 
   8   0  12       13.00       10.74     14.23 o 
   9   0  12       32.78       28.57     13.80 o 
  10   0  12        0.18       14.59     15.10 o 
  11   0  12       33.33       31.81     22.73 o 
   1   1  12      855.70      895.41     19.44 o 
   2   1  12       12.64        7.11      3.51 o 
   3   1  12      554.26      518.10     14.74 o 
   4   1  12      430.95      424.76     13.38 o 
   5   1  12       39.84       45.70      6.95 o 
   6   1  12      449.31      433.15     15.97 o 
   7   1  12        0.47        1.23      6.44 o 
   8   1  12      320.02      265.08     19.69 o 
   9   1  12        0.55       -3.91      8.57 o 
  10   1  12       12.24       12.49     12.16 o 
  11   1  12        0.30        3.67     14.80 o 
   0   2  12     6014.22     6063.28    142.76 o 
   1   2  12      809.01      815.78     16.50 o 
   2   2  12     4102.50     3782.78    141.20 o 
   3   2  12      418.05      415.60     12.58 o 
   4   2  12     2644.98     2674.37     56.95 o 
   5   2  12      151.40      163.70      8.16 o 
   6   2  12      424.96      428.16     17.84 o 
   7   2  12      550.70      501.81     21.36 o 
   8   2  12       37.35       56.88     15.25 o 
   9   2  12        0.22       10.74      8.92 o 
  10   2  12        0.90        2.87      9.94 o 
   1   3  12     7216.00     7239.96    123.99 o 
   2   3  12        0.86        3.61      5.24 o 
   3   3  12      813.55      818.24     21.80 o 
   4   3  12       98.19      104.98      7.33 o 
   5   3  12      544.37      554.68     19.90 o 
   6   3  12       60.87       68.61      8.55 o 
   7   3  12      114.77      127.98     11.48 o 
   8   3  12      187.74      189.07     15.18 o 
   9   3  12       19.13       11.92      8.73 o 
  10   3  12       14.67        0.68     10.18 o 
   0   4  12       36.45       32.70      5.24 o 
   1   4  12     1463.99     1408.14     27.71 o 
   2   4  12      542.44      561.43     12.80 o 
   3   4  12      171.95      168.81      8.01 o 
   4   4  12      498.89      477.70     16.79 o 
   5   4  12        8.13       13.39      6.24 o 
   6   4  12        5.87       -0.25      6.73 o 
   7   4  12      365.71      357.37     18.94 o 
   8   4  12       18.82       11.87      8.19 o 
   9   4  12        2.83       -6.99      9.98 o 
  10   4  12        6.70       21.30     14.54 o 
   1   5  12      840.15      879.97     18.73 o 
   2   5  12       19.97       14.05      4.20 o 
   3   5  12       20.58       22.01      7.65 o 
   4   5  12      415.10      387.95     18.87 o 
   5   5  12        0.08        3.03      6.46 o 
   6   5  12      501.50      533.62     26.47 o 
   7   5  12        0.39        6.50      9.35 o 
   8   5  12      221.48      262.03     20.91 o 
   9   5  12        2.18       -5.24     11.07 o 
  10   5  12        8.71        4.28     11.83 o 
   0   6  12      109.09      108.54      8.36 o 
   1   6  12      727.26      729.30     20.68 o 
   2   6  12      359.37      404.48     14.49 o 
   3   6  12        3.05       12.55      5.98 o 
   4   6  12      119.22      131.34     12.41 o 
   5   6  12       46.19       40.09     10.63 o 
   6   6  12       11.15       -8.01      8.01 o 
   7   6  12      340.47      305.86     21.04 o 
   8   6  12        2.22        7.49     11.16 o 
   9   6  12        2.73       12.40     12.38 o 
   1   7  12       22.23       35.34      6.07 o 
   2   7  12       40.38       25.76      7.13 o 
   3   7  12       76.51       79.99      7.46 o 
   4   7  12       32.61       22.70      9.05 o 
   5   7  12        6.78       23.44      8.98 o 
   6   7  12        4.42        5.34      8.33 o 
   7   7  12        3.40        8.96      9.00 o 
   8   7  12       48.12       43.58     13.39 o 
   9   7  12        0.12       -3.66     11.94 o 
   0   8  12      666.24      673.25     37.30 o 
   1   8  12      112.94      126.49     11.36 o 
   2   8  12      607.18      606.26     22.25 o 
   3   8  12      135.17      127.14     11.18 o 
   4   8  12      399.44      352.23     21.70 o 
   5   8  12       47.65       73.78     11.74 o 
   6   8  12      142.51      178.44     17.74 o 
   7   8  12       86.54      136.09     17.18 o 
   8   8  12       22.28       18.23     12.84 o 
   1   9  12      586.82      615.14     27.26 o 
   2   9  12       32.78       43.45      9.14 o 
   3   9  12       50.23       71.08     11.71 o 
   4   9  12       23.04       45.65     11.56 o 
   5   9  12       29.32       24.71     11.18 o 
   6   9  12       65.60       74.27     15.16 o 
   7   9  12        6.24        9.99     12.31 o 
   8   9  12       38.71       44.09     15.65 o 
   0  10  12       74.25       73.26     17.08 o 
   1  10  12      187.78      190.44     16.77 o 
   2  10  12       10.64       15.85      9.85 o 
   3  10  12       27.26       32.60     12.16 o 
   4  10  12        0.16       16.24     11.38 o 
   5  10  12        4.25       12.05     11.43 o 
   6  10  12        3.25        1.36     11.51 o 
   7  10  12       28.77       33.25     16.92 o 
   1  11  12       11.06        0.85      7.53 o 
   2  11  12        7.31        9.37      9.59 o 
   3  11  12        0.59       10.77     10.78 o 
   4  11  12       14.48       16.99     11.47 o 
   5  11  12        4.64        8.59     13.33 o 
   6  11  12        0.71        4.81     14.96 o 
   0  12  12       20.47       -1.65     12.98 o 
   1  12  12        6.45       12.46     10.84 o 
   2  12  12       23.82       38.92     14.67 o 
   3  12  12       17.19       25.22     13.43 o 
   4  12  12       12.49       35.10     19.37 o 
   5  12  12        0.09       -4.73     16.43 o 
   1  13  12       20.28       29.07     14.30 o 
   2  13  12        0.00        3.17     14.62 o 
   1   0  13      172.92      189.35     13.03 o 
   2   0  13       44.32       51.80      5.90 o 
   3   0  13      619.80      586.16     17.43 o 
   4   0  13       89.48       80.97      9.53 o 
   5   0  13       10.48       15.46     10.68 o 
   6   0  13      480.91      440.29     32.02 o 
   7   0  13      396.09      454.76     36.10 o 
   8   0  13        0.32       26.97     14.69 o 
   9   0  13       10.44       15.27     13.91 o 
  10   0  13        0.02        2.03     13.26 o 
   0   1  13      338.71      346.95     15.24 o 
   1   1  13       67.48       55.93      4.73 o 
   2   1  13      479.97      500.36     11.59 o 
   3   1  13      476.55      493.11     15.73 o 
   4   1  13      831.22      834.45     21.78 o 
   5   1  13      410.40      388.17     13.33 o 
   6   1  13        0.27       15.90      6.07 o 
   7   1  13      431.76      410.83     21.85 o 
   8   1  13       44.79       35.09     10.87 o 
   9   1  13       29.93       18.85     10.37 o 
  10   1  13        4.44       -3.91     10.28 o 
   1   2  13     6017.46     5550.81     98.00 o 
   2   2  13      111.83      131.08      7.60 o 
   3   2  13     1048.00     1076.89     26.43 o 
   4   2  13      279.38      277.38     11.27 o 
   5   2  13        2.53       -1.29      3.76 o 
   6   2  13      101.25      124.08      9.82 o 
   7   2  13      368.05      341.89     19.16 o 
   8   2  13      128.18      131.56     15.51 o 
   9   2  13       27.08       16.85      9.95 o 
  10   2  13        1.23       52.52     20.88 o 
   0   3  13       58.03       59.46      6.92 o 
   1   3  13       37.82       27.88      4.98 o 
   2   3  13      355.82      308.82     11.94 o 
   3   3  13      311.71      273.78     11.51 o 
   4   3  13       50.33       59.35      5.91 o 
   5   3  13      414.98      359.68     16.12 o 
   6   3  13       44.93       35.21      7.58 o 
   7   3  13      585.51      517.43     23.10 o 
   8   3  13        0.04        5.14      7.82 o 
   9   3  13       20.02       23.20     12.33 o 
  10   3  13        4.43       -2.02     10.61 o 
   1   4  13     2774.22     2918.34     54.99 o 
   2   4  13       28.93       32.62      5.94 o 
   3   4  13      541.00      548.96     16.66 o 
   4   4  13       68.02       74.85      7.49 o 
   5   4  13       87.39       80.19      7.89 o 
   6   4  13        1.49        3.86      5.27 o 
   7   4  13      416.02      365.24     23.55 o 
   8   4  13       40.66       18.92     10.30 o 
   9   4  13        4.36       15.26     10.28 o 
  10   4  13        6.92       12.92     15.95 o 
   0   5  13      132.96      134.91     10.01 o 
   1   5  13       42.08       33.34      4.21 o 
   2   5  13       35.78       45.43      5.26 o 
   3   5  13      459.85      451.23     17.55 o 
   4   5  13       78.59       75.18     14.42 o 
   5   5  13        3.49        6.44      8.35 o 
   6   5  13        4.81       19.10      8.69 o 
   7   5  13      137.65      170.01     16.05 o 
   8   5  13        0.38       -0.35      8.32 o 
   9   5  13       25.36        6.05     10.86 o 
  10   5  13        0.03        6.36     12.12 o 
   1   6  13      122.51      125.48      8.16 o 
   2   6  13       90.65      106.04      7.74 o 
   3   6  13        2.21       -1.30      5.50 o 
   4   6  13       42.23       54.79      9.60 o 
   5   6  13        1.77        8.83      7.99 o 
   6   6  13        1.12       11.58      8.96 o 
   7   6  13      118.39      126.30     15.52 o 
   8   6  13        4.77       18.87     10.80 o 
   9   6  13        0.01        1.88     10.98 o 
   0   7  13      510.73      473.46     28.09 o 
   1   7  13       33.57       34.12      7.95 o 
   2   7  13       90.32       93.13      8.32 o 
   3   7  13       77.48      105.51     10.23 o 
   4   7  13      150.66      135.35     12.71 o 
   5   7  13      162.91      163.56     15.72 o 
   6   7  13       13.06       21.50     10.04 o 
   7   7  13      333.25      351.46     26.41 o 
   8   7  13       18.05       16.38     13.43 o 
   9   7  13       19.55        6.59     12.54 o 
   1   8  13      986.33      992.70     35.42 o 
   2   8  13       14.66       21.95      7.43 o 
   3   8  13      290.49      336.84     20.73 o 
   4   8  13       13.54       19.78     12.65 o 
   5   8  13        4.12        9.23      9.14 o 
   6   8  13        2.06        2.22      8.86 o 
   7   8  13       52.02       59.78     13.84 o 
   8   8  13        5.31        8.28     12.37 o 
   0   9  13        2.30       14.95     11.58 o 
   1   9  13        0.02       14.48     11.80 o 
   2   9  13        0.09       -2.21      7.04 o 
   3   9  13       87.77      146.10     16.26 o 
   4   9  13       28.57       32.13     11.47 o 
   5   9  13        8.55       27.37     11.56 o 
   6   9  13       10.31        7.04     10.84 o 
   7   9  13       14.71       13.51     13.43 o 
   8   9  13        0.64        8.72     14.10 o 
   1  10  13       75.22      111.06     15.56 o 
   2  10  13        0.01       23.30     10.83 o 
   3  10  13       88.90       60.19     14.17 o 
   4  10  13        0.21        4.07     10.80 o 
   5  10  13       24.98        5.45     11.27 o 
   6  10  13        4.05       14.97     13.93 o 
   7  10  13       43.01       45.08     19.62 o 
   0  11  13        6.56        3.27     11.69 o 
   1  11  13       12.07       28.41     10.74 o 
   2  11  13       23.54       23.63     11.92 o 
   3  11  13        1.21       81.29     30.36 o 
   4  11  13        0.19       29.63     14.32 o 
   5  11  13        2.46        2.52     11.89 o 
   6  11  13        1.64       -0.44     14.92 o 
   1  12  13        7.98       10.03     11.59 o 
   2  12  13        0.42       -0.81     11.13 o 
   3  12  13        0.12       26.13     14.91 o 
   4  12  13        7.63      -13.98     13.98 o 
   0  13  13       41.72       42.44     27.33 o 
   1  13  13        0.01       -8.34     13.57 o 
   2  13  13        6.61       32.59     17.45 o 
   0   0  14      322.69      267.15     25.23 o 
   1   0  14     1112.94     1136.85     32.13 o 
   2   0  14       26.67       32.35      5.84 o 
   3   0  14      488.16      516.17     25.03 o 
   4   0  14        7.10       16.30      8.34 o 
   5   0  14      213.11      143.84     18.41 o 
   6   0  14        1.56        6.93     10.03 o 
   7   0  14     1238.65     1283.93     75.28 o 
   8   0  14      154.20      181.55     23.88 o 
   9   0  14       76.55      101.76     20.96 o 
  10   0  14        1.10       32.87     18.21 o 
   1   1  14     3991.55     4030.48     76.04 o 
   2   1  14        3.18       -0.58      3.17 o 
   3   1  14      640.43      724.42     19.59 o 
   4   1  14      399.49      409.87     13.89 o 
   5   1  14       11.67       13.44     10.62 o 
   6   1  14      298.36      282.39     15.50 o 
   7   1  14      176.49      187.55     15.04 o 
   8   1  14      169.51      165.33     17.50 o 
   9   1  14       21.86       30.87     11.18 o 
  10   1  14        9.62       31.63     12.32 o 
   0   2  14     1475.46     1448.17     41.51 o 
   1   2  14       40.61       66.54      8.36 o 
   2   2  14     1307.75     1308.47     30.88 o 
   3   2  14       69.65       78.85      7.44 o 
   4   2  14      128.74      131.98      8.11 o 
   5   2  14       34.36       25.33      6.58 o 
   6   2  14      534.91      480.13     22.28 o 
   7   2  14      173.97      174.62     13.80 o 
   8   2  14       41.80       48.85     10.70 o 
   9   2  14        5.99        0.57      9.14 o 
  10   2  14       20.89       21.54     13.39 o 
   1   3  14     1636.31     1555.51     32.02 o 
   2   3  14      831.10      823.05     21.62 o 
   3   3  14      492.78      476.73     16.56 o 
   4   3  14       77.67       72.06      7.50 o 
   5   3  14       14.44       24.01      7.98 o 
   6   3  14       27.88       28.68      8.38 o 
   7   3  14       33.15       36.71      9.08 o 
   8   3  14        3.25       -8.45      8.45 o 
   9   3  14        5.41       18.71     11.40 o 
  10   3  14        2.26      -12.91     12.91 o 
   0   4  14      457.99      463.58     18.27 o 
   1   4  14      470.12      462.40     12.86 o 
   2   4  14      838.94      831.72     24.13 o 
   3   4  14        9.15        1.67      4.25 o 
   4   4  14      188.66      218.34     10.62 o 
   5   4  14      491.93      466.15     20.72 o 
   6   4  14      220.01      211.98     16.71 o 
   7   4  14      612.50      599.68     31.58 o 
   8   4  14        4.30       -9.38      9.38 o 
   9   4  14       46.03       52.65     17.20 o 
  10   4  14        6.57        1.43     11.72 o 
   1   5  14      528.77      521.85     14.47 o 
   2   5  14      118.99      107.98      9.78 o 
   3   5  14        4.64       22.49      6.14 o 
   4   5  14      631.58      605.40     25.65 o 
   5   5  14      133.35      120.64     12.35 o 
   6   5  14      234.77      230.64     16.28 o 
   7   5  14       36.53       40.21     11.05 o 
   8   5  14       24.23       38.44     12.86 o 
   9   5  14       12.38       13.98     13.20 o 
   0   6  14       26.72       26.44     13.53 o 
   1   6  14      174.57      211.73     10.35 o 
   2   6  14        3.26       11.32      6.62 o 
   3   6  14       15.94       30.29      7.15 o 
   4   6  14       35.22       43.67      9.68 o 
   5   6  14       56.23       83.25     11.13 o 
   6   6  14        2.40       -4.56      8.35 o 
   7   6  14      157.17      168.03     18.68 o 
   8   6  14       37.75       41.51     13.80 o 
   9   6  14       15.28       17.56     13.16 o 
   1   7  14     1325.90     1294.32     37.53 o 
   2   7  14       57.34       43.74      6.45 o 
   3   7  14      505.18      490.22     23.28 o 
   4   7  14      126.60      134.82     13.72 o 
   5   7  14       87.78      100.30     18.35 o 
   6   7  14       43.30       72.51     13.71 o 
   7   7  14       97.35      100.00     16.33 o 
   8   7  14       18.65       21.57     12.98 o 
   9   7  14        4.33        5.42     14.44 o 
   0   8  14      102.74      118.01     18.02 o 
   1   8  14        3.97       14.34      7.09 o 
   2   8  14      192.69      196.50     15.54 o 
   3   8  14        9.44       -5.02      7.57 o 
   4   8  14       25.88       42.61     11.98 o 
   5   8  14        4.67       15.57     10.26 o 
   6   8  14       99.04      119.44     17.48 o 
   7   8  14       26.96       62.47     14.73 o 
   8   8  14        5.51       25.03     15.72 o 
   1   9  14      178.03      202.44     16.32 o 
   2   9  14        3.01       21.63      9.11 o 
   3   9  14        9.73       32.40     15.83 o 
   4   9  14        2.32       -7.61      8.64 o 
   5   9  14        7.75       20.81     11.09 o 
   6   9  14        0.48       -4.93      9.92 o 
   7   9  14        3.39       40.92     20.61 o 
   0  10  14       22.68       21.07     12.61 o 
   1  10  14       28.35       22.99      9.16 o 
   2  10  14       94.09      110.96     19.23 o 
   3  10  14        7.41       29.85     12.27 o 
   4  10  14       17.72       32.03     13.26 o 
   5  10  14       17.23        8.21     11.80 o 
   6  10  14       10.59        8.85     14.11 o 
   1  11  14       14.27        4.57     10.42 o 
   2  11  14        0.29       12.13     10.56 o 
   3  11  14        6.91       10.09     11.51 o 
   4  11  14       22.55       57.11     17.04 o 
   5  11  14        0.19       -9.01     13.70 o 
   0  12  14        1.99       15.28     21.98 o 
   1  12  14        0.15      -10.25     12.45 o 
   2  12  14        2.16       18.98     13.66 o 
   3  12  14        3.36       -3.35     11.63 o 
   4  12  14        3.60       12.25     15.67 o 
   1   0  15      556.68      519.35     19.78 o 
   2   0  15        8.12       30.25      6.31 o 
   3   0  15      541.63      513.80     26.67 o 
   4   0  15      516.57      467.15     25.48 o 
   5   0  15      854.21      800.04     44.05 o 
   6   0  15      263.63      265.66     21.94 o 
   7   0  15      146.51      149.66     21.51 o 
   8   0  15       20.10       26.98     15.04 o 
   9   0  15        3.21       -8.13     13.62 o 
  10   0  15       17.95       -2.20     14.46 o 
   0   1  15     3892.75     3939.60    105.91 o 
   1   1  15      130.98      166.28     10.44 o 
   2   1  15     3082.22     3194.38     61.01 o 
   3   1  15       33.30       49.36      5.70 o 
   4   1  15        4.22        3.09      5.88 o 
   5   1  15       32.99       35.66      6.80 o 
   6   1  15      439.00      382.34     17.51 o 
   7   1  15        2.89       27.06      8.73 o 
   8   1  15       10.47       10.18      9.10 o 
   9   1  15        0.03       -7.11      9.41 o 
  10   1  15        7.67       11.15     11.24 o 
   1   2  15       80.11       87.57      8.63 o 
   2   2  15        0.12        5.57      5.32 o 
   3   2  15      512.09      471.11     17.06 o 
   4   2  15      138.58      143.51      8.90 o 
   5   2  15       82.35      106.05      8.26 o 
   6   2  15      430.05      388.04     20.88 o 
   7   2  15       10.70       11.42      7.68 o 
   8   2  15      224.84      203.04     19.38 o 
   9   2  15        1.20        4.64      9.83 o 
  10   2  15       41.93       34.38     14.53 o 
   0   3  15      229.52      263.61     20.53 o 
   1   3  15      228.50      240.11      9.30 o 
   2   3  15      825.84      718.19     20.53 o 
   3   3  15       41.24       46.69      7.26 o 
   4   3  15        5.80       16.30      4.99 o 
   5   3  15      109.62      109.58      9.99 o 
   6   3  15      476.34      508.87     21.73 o 
   7   3  15       48.25       46.99     10.27 o 
   8   3  15       12.25       13.45      9.94 o 
   9   3  15        9.69        8.42     10.74 o 
  10   3  15       10.02       22.64     14.09 o 
   1   4  15      215.76      196.05      9.20 o 
   2   4  15      147.48      123.99     10.43 o 
   3   4  15       27.05       35.58      7.93 o 
   4   4  15       28.44       13.63      6.27 o 
   5   4  15        0.60        7.65      7.80 o 
   6   4  15      172.57      175.14     15.56 o 
   7   4  15        9.64       17.20     15.06 o 
   8   4  15      130.22      141.11     19.19 o 
   9   4  15        4.78        2.11     12.10 o 
   0   5  15     1575.32     1555.90     52.85 o 
   1   5  15        5.36        9.70      3.92 o 
   2   5  15     1134.05     1160.66     37.71 o 
   3   5  15       19.30       29.27      8.32 o 
   4   5  15       52.62       74.39     10.50 o 
   5   5  15       40.64       52.22     10.10 o 
   6   5  15       68.92       76.56     12.50 o 
   7   5  15        0.63        1.58      8.32 o 
   8   5  15        0.06        9.24     10.59 o 
   9   5  15        0.41        1.27     14.83 o 
   1   6  15      146.93      141.73      8.87 o 
   2   6  15       76.38       75.75     10.46 o 
   3   6  15      256.71      237.30     14.34 o 
   4   6  15       83.89      101.12     11.84 o 
   5   6  15      145.14      152.96     15.39 o 
   6   6  15      220.67      233.67     19.70 o 
   7   6  15       20.76       13.19     10.47 o 
   8   6  15       94.12       89.75     18.00 o 
   9   6  15        4.47       11.49     15.14 o 
   0   7  15      148.40      161.89     17.70 o 
   1   7  15      106.42      114.74     11.08 o 
   2   7  15      458.10      498.00     21.32 o 
   3   7  15       94.19      112.36     12.04 o 
   4   7  15       40.05       74.77     11.58 o 
   5   7  15        2.98       21.10     10.20 o 
   6   7  15      163.83      166.29     18.44 o 
   7   7  15        0.74       12.44     11.05 o 
   8   7  15        5.51        7.06     12.01 o 
   1   8  15       29.68       49.44     11.24 o 
   2   8  15       23.01       27.84     10.94 o 
   3   8  15       18.80       44.22     12.94 o 
   4   8  15        5.06        1.08      7.55 o 
   5   8  15       10.60       20.18      9.77 o 
   6   8  15       36.06       19.65     12.86 o 
   7   8  15        2.00       15.78     11.79 o 
   8   8  15       14.25       17.93     15.89 o 
   0   9  15      309.08      280.16     26.99 o 
   1   9  15        0.25       -2.62      7.69 o 
   2   9  15      281.39      264.15     22.94 o 
   3   9  15        5.48       10.31     10.45 o 
   4   9  15        3.63       18.52     12.58 o 
   5   9  15        3.99        0.54     10.25 o 
   6   9  15       65.57       54.59     15.54 o 
   7   9  15        0.42       18.58     15.59 o 
   1  10  15       38.74       43.98     12.81 o 
   2  10  15        1.53       15.23     12.10 o 
   3  10  15        6.86       10.64     10.69 o 
   4  10  15       23.49       34.21     14.00 o 
   5  10  15        2.85       19.22     13.49 o 
   6  10  15       11.49        1.66     13.39 o 
   0  11  15       18.42       55.88     18.59 o 
   1  11  15        4.19       16.30     11.87 o 
   2  11  15       27.48       36.12     14.99 o 
   3  11  15        0.04       43.86     16.46 o 
   4  11  15        3.86       -0.71     11.26 o 
   5  11  15       12.84       25.88     17.85 o 
   1  12  15       23.37       10.05     12.57 o 
   2  12  15        2.04        6.12     12.97 o 
   3  12  15        0.02        9.49     12.10 o 
   0   0  16     1922.77     1670.45     90.65 o 
   1   0  16       17.46       -0.13      5.47 o 
   2   0  16     2999.85     3101.97     87.89 o 
   3   0  16     1185.64     1060.82     44.80 o 
   4   0  16       88.91      121.88     15.03 o 
   5   0  16       29.00       54.59     14.72 o 
   6   0  16      158.68      177.57     17.85 o 
   7   0  16      111.29       82.79     20.76 o 
   8   0  16      125.66       97.26     22.06 o 
   9   0  16        4.00       11.26     16.00 o 
  10   0  16       25.06        1.74     13.88 o 
   1   1  16        3.81       11.85      6.88 o 
   2   1  16        0.39       -2.96      4.87 o 
   3   1  16       48.84       75.89      7.26 o 
   4   1  16      104.48      115.22     11.27 o 
   5   1  16      786.42      803.61     28.36 o 
   6   1  16      197.12      188.04     14.59 o 
   7   1  16       10.12       10.37      7.66 o 
   8   1  16       67.03       63.18     12.50 o 
   9   1  16       13.95       24.82     12.04 o 
  10   1  16        0.19      -14.08     14.08 o 
   0   2  16      593.24      557.88     21.03 o 
   1   2  16      115.94      114.87      7.07 o 
   2   2  16     1019.59     1059.50     28.58 o 
   3   2  16      326.82      282.92     12.62 o 
   4   2  16        2.90       14.51      5.16 o 
   5   2  16       26.51       43.58      8.04 o 
   6   2  16       87.11      110.22     12.45 o 
   7   2  16       78.77       87.07     11.18 o 
   8   2  16       43.53       60.18     12.12 o 
   9   2  16        0.64       16.87     11.11 o 
  10   2  16        0.37       -6.79     12.61 o 
   1   3  16     1467.89     1368.54     30.71 o 
   2   3  16      123.63      128.09     10.38 o 
   3   3  16      766.41      742.20     27.26 o 
   4   3  16       95.47       76.26      8.40 o 
   5   3  16      548.55      501.28     21.96 o 
   6   3  16      221.03      204.85     16.41 o 
   7   3  16        7.16       20.77     10.59 o 
   8   3  16       95.79      106.54     16.09 o 
   9   3  16        1.94        9.90     13.06 o 
   0   4  16      101.16       69.79      8.69 o 
   1   4  16        2.81       16.84      4.26 o 
   2   4  16       56.74       52.96      6.70 o 
   3   4  16      659.22      655.08     21.83 o 
   4   4  16      188.91      183.09     12.86 o 
   5   4  16       45.65       81.55     10.38 o 
   6   4  16       27.78       47.56     16.21 o 
   7   4  16       54.74       71.74     12.96 o 
   8   4  16       17.74       12.93     10.82 o 
   9   4  16        2.70       19.89     12.58 o 
   1   5  16     1079.47     1004.27     25.62 o 
   2   5  16       23.71       23.74      6.52 o 
   3   5  16       62.59       75.74     12.51 o 
   4   5  16      265.46      291.05     17.97 o 
   5   5  16      259.28      292.63     18.87 o 
   6   5  16      148.20      117.64     13.98 o 
   7   5  16       21.27       20.69     12.41 o 
   8   5  16       61.28       65.24     16.73 o 
   9   5  16        5.73       20.12     14.80 o 
   0   6  16     1578.74     1496.60     65.55 o 
   1   6  16        2.87        4.99      5.34 o 
   2   6  16      950.68      969.92     36.32 o 
   3   6  16      256.17      243.97     14.08 o 
   4   6  16       21.71       55.62     10.91 o 
   5   6  16        9.99       14.45     10.45 o 
   6   6  16      139.19      152.67     16.29 o 
   7   6  16       39.29       44.85     13.58 o 
   8   6  16       40.70       30.83     13.89 o 
   1   7  16      441.89      445.30     21.00 o 
   2   7  16       11.92       11.42      7.30 o 
   3   7  16      107.56      123.16     13.26 o 
   4   7  16        0.13       -0.38      7.16 o 
   5   7  16       69.16      108.27     16.32 o 
   6   7  16        4.85        4.33      8.83 o 
   7   7  16        3.73       -1.08      9.50 o 
   8   7  16        8.10        5.12     11.93 o 
   0   8  16       45.86       69.31     14.52 o 
   1   8  16        1.99       16.71      8.60 o 
   2   8  16      147.77      175.34     16.34 o 
   3   8  16       73.95       63.60     11.91 o 
   4   8  16       10.59        7.97      9.04 o 
   5   8  16        2.23       -4.85     10.03 o 
   6   8  16       34.61       47.67     13.43 o 
   7   8  16       15.85       15.30     13.69 o 
   1   9  16       16.11       15.21      9.71 o 
   2   9  16        0.41        3.66      9.38 o 
   3   9  16       68.48       72.47     15.09 o 
   4   9  16        7.88       21.35     13.80 o 
   5   9  16      150.56      194.56     24.06 o 
   6   9  16       37.16       16.58     12.99 o 
   7   9  16        4.43       26.95     17.46 o 
   0  10  16        0.80       15.21     12.81 o 
   1  10  16        0.15       -5.20      9.54 o 
   2  10  16       13.18       23.47     12.63 o 
   3  10  16       36.30       37.74     13.59 o 
   4  10  16       14.56       23.89     13.49 o 
   5  10  16        0.55        9.24     13.00 o 
   6  10  16        0.81        9.28     14.89 o 
   1  11  16        1.71        5.14     10.82 o 
   2  11  16        8.15       31.73     15.14 o 
   3  11  16        3.01       -7.39     12.01 o 
   4  11  16       14.16       35.37     15.51 o 
   0  12  16       25.05       32.99     31.84 o 
   1  12  16        3.01       10.81     15.45 o 
   2  12  16       37.07       24.28     19.84 o 
   1   0  17     3236.33     3384.94     98.99 o 
   2   0  17      840.37      900.75     32.28 o 
   3   0  17     1452.35     1399.66     58.87 o 
   4   0  17        1.16        2.26      8.28 o 
   5   0  17      174.25      141.00     16.24 o 
   6   0  17       10.44       33.83     11.96 o 
   7   0  17      158.61      182.39     26.54 o 
   8   0  17       13.83        6.61     13.13 o 
   9   0  17       21.33       91.41     23.60 o 
   0   1  17     1041.34     1007.51     36.31 o 
   1   1  17       93.53       95.91      6.74 o 
   2   1  17        4.13        0.38      7.64 o 
   3   1  17      101.13       75.97      7.79 o 
   4   1  17        3.75       16.05      7.70 o 
   5   1  17        4.15        2.92      6.52 o 
   6   1  17       10.54       13.54      7.92 o 
   7   1  17      183.68      194.09     17.70 o 
   8   1  17        4.78        7.89      9.97 o 
   9   1  17       36.91       61.76     13.79 o 
   1   2  17      269.37      234.10     10.48 o 
   2   2  17      540.85      480.76     17.26 o 
   3   2  17      552.85      560.94     20.32 o 
   4   2  17       11.21       27.66      7.33 o 
   5   2  17      198.68      228.74     14.95 o 
   6   2  17       19.33        8.84      7.49 o 
   7   2  17       41.40       33.70     10.34 o 
   8   2  17       20.99       22.50     13.10 o 
   9   2  17        0.12       10.72     13.13 o 
   0   3  17        2.74        4.96      5.74 o 
   1   3  17        8.77       11.93      5.17 o 
   2   3  17      121.54      111.41      8.92 o 
   3   3  17      884.79      913.21     30.35 o 
   4   3  17       82.79       82.60      8.61 o 
   5   3  17      222.13      243.02     17.92 o 
   6   3  17       52.02       58.85     10.67 o 
   7   3  17      242.14      239.83     20.42 o 
   8   3  17        0.39       -3.42     10.05 o 
   9   3  17       40.15       42.05     15.07 o 
   1   4  17      664.37      646.59     18.50 o 
   2   4  17      460.06      458.07     16.90 o 
   3   4  17       41.73       53.54      6.94 o 
   4   4  17       13.75        8.29      6.00 o 
   5   4  17        2.92       20.14      8.40 o 
   6   4  17       22.48       33.27     11.25 o 
   7   4  17       19.11       20.49     10.79 o 
   8   4  17       10.22       17.47     11.94 o 
   9   4  17        0.60       -1.76     11.84 o 
   0   5  17      110.48       90.45     10.02 o 
   1   5  17      356.84      317.91     12.26 o 
   2   5  17       80.47      102.43      9.92 o 
   3   5  17        7.63       21.48     12.20 o 
   4   5  17       56.01       38.79      9.12 o 
   5   5  17       34.35       56.73     11.14 o 
   6   5  17        0.68       -1.89      9.06 o 
   7   5  17      126.68      126.39     19.65 o 
   8   5  17        6.12        7.75     11.53 o 
   9   5  17       13.66        5.96     14.24 o 
   1   6  17      352.54      319.13     14.96 o 
   2   6  17      264.55      237.66     15.70 o 
   3   6  17      252.91      218.23     15.01 o 
   4   6  17        0.96        7.85      7.67 o 
   5   6  17      155.31      174.86     17.07 o 
   6   6  17        0.75       20.73     10.78 o 
   7   6  17       64.03       51.58     15.34 o 
   8   6  17        0.48       25.74     14.64 o 
   0   7  17      209.28      214.16     21.17 o 
   1   7  17        1.34        8.67      9.94 o 
   2   7  17        7.78       16.26     10.44 o 
   3   7  17      206.73      213.40     17.50 o 
   4   7  17        4.66        1.09      7.48 o 
   5   7  17       41.56       42.85     12.53 o 
   6   7  17        0.03       -0.98      8.69 o 
   7   7  17       30.85       30.41     13.68 o 
   8   7  17        5.13       18.94     16.75 o 
   1   8  17      317.49      338.62     23.22 o 
   2   8  17       60.75       66.17     15.97 o 
   3   8  17      217.12      258.63     22.70 o 
   4   8  17        2.46        3.86      8.75 o 
   5   8  17       41.98       35.63     11.52 o 
   6   8  17        0.10        0.88     10.17 o 
   7   8  17        6.78        6.89     11.45 o 
   0   9  17        4.11      -12.04     12.04 o 
   1   9  17       11.90       22.34     10.71 o 
   2   9  17       61.80       56.14     13.11 o 
   3   9  17        8.64       40.69     15.55 o 
   4   9  17       19.20       17.24     12.66 o 
   5   9  17        0.39       15.98     12.95 o 
   6   9  17        0.47        7.62     12.54 o 
   1  10  17       15.77       20.65     12.15 o 
   2  10  17       20.14       -1.27     10.09 o 
   3  10  17        1.94       12.40     11.81 o 
   4  10  17        4.49       12.34     12.45 o 
   5  10  17        0.30       23.73     15.16 o 
   0  11  17       35.10       33.63     21.89 o 
   1  11  17        1.30       11.89     14.21 o 
   2  11  17        2.81        1.11     10.55 o 
   3  11  17        6.43       19.74     13.98 o 
   4  11  17        0.30       40.01     17.96 o 
   1  12  17        1.96        9.26     19.50 o 
   0   0  18        3.04        5.27      7.17 o 
   1   0  18       35.43       31.23      7.35 o 
   2   0  18      282.20      258.69     15.08 o 
   3   0  18      296.75      360.58     25.23 o 
   4   0  18      531.59      553.80     46.47 o 
   5   0  18       78.00       58.86     17.25 o 
   6   0  18      107.08      101.35     17.22 o 
   7   0  18        1.87       25.74     16.15 o 
   8   0  18       42.05       51.19     17.61 o 
   9   0  18        0.77       10.54     15.02 o 
   1   1  18      542.39      545.01     16.72 o 
   2   1  18      119.18      116.26      8.62 o 
   3   1  18      344.88      315.74     16.65 o 
   4   1  18      157.36      139.47     11.53 o 
   5   1  18      154.89      179.57     14.63 o 
   6   1  18       14.00        8.31      7.87 o 
   7   1  18      186.46      231.03     20.68 o 
   8   1  18       13.84       36.99     13.41 o 
   9   1  18        3.64        1.26     11.49 o 
   0   2  18      207.87      220.78     14.25 o 
   1   2  18        0.78        4.30      5.36 o 
   2   2  18      760.26      689.01     22.96 o 
   3   2  18       40.75       48.84      7.11 o 
   4   2  18      480.75      506.63     23.48 o 
   5   2  18      112.45      129.06     12.66 o 
   6   2  18       89.16       89.88     12.23 o 
   7   2  18       84.74       95.11     13.27 o 
   8   2  18        2.72        8.86     11.23 o 
   9   2  18        1.05       -7.10     12.15 o 
   1   3  18      165.16      187.89      9.58 o 
   2   3  18       61.23       74.16      8.90 o 
   3   3  18        1.31       -2.39      6.06 o 
   4   3  18       67.72       71.19      8.49 o 
   5   3  18       35.72       29.88      9.13 o 
   6   3  18        1.66        8.77      9.80 o 
   7   3  18       13.51       12.23     10.07 o 
   8   3  18       10.00       19.91     12.14 o 
   9   3  18        1.90        5.18     11.52 o 
   0   4  18      277.57      279.81     16.10 o 
   1   4  18      263.65      245.50     12.34 o 
   2   4  18       39.24       26.50      6.25 o 
   3   4  18      330.58      339.16     18.99 o 
   4   4  18      117.34      138.81     13.40 o 
   5   4  18       15.09       25.51      9.86 o 
   6   4  18        3.02        7.16     11.62 o 
   7   4  18       72.09       54.11     13.79 o 
   8   4  18       17.89       -5.38     10.99 o 
   9   4  18        6.58       38.80     18.24 o 
   1   5  18       73.76       75.67      9.54 o 
   2   5  18      182.97      163.02     12.82 o 
   3   5  18      233.20      245.31     15.40 o 
   4   5  18      173.14      187.45     16.74 o 
   5   5  18      164.89      146.52     22.60 o 
   6   5  18       44.26       53.64     13.56 o 
   7   5  18      128.57      157.77     20.26 o 
   8   5  18       31.90       28.32     15.79 o 
   0   6  18       60.49       98.05     15.19 o 
   1   6  18       35.47       25.06      7.40 o 
   2   6  18      220.95      202.06     14.30 o 
   3   6  18       11.58        5.74      6.68 o 
   4   6  18       99.57      113.27     16.16 o 
   5   6  18       11.93       23.73     11.12 o 
   6   6  18       19.62       18.79     12.51 o 
   7   6  18       14.95       11.36     12.08 o 
   8   6  18        1.98      -12.38     13.24 o 
   1   7  18      400.31      412.69     23.86 o 
   2   7  18        9.34       11.72     12.49 o 
   3   7  18      101.07      133.08     14.86 o 
   4   7  18        1.88        1.81     10.31 o 
   5   7  18        7.07       11.02      9.99 o 
   6   7  18        0.96       16.53     11.30 o 
   7   7  18       31.67       15.52     14.88 o 
   0   8  18       89.66       84.06     16.32 o 
   1   8  18        0.04       23.56     10.13 o 
   2   8  18      148.25      126.88     17.34 o 
   3   8  18       19.88       16.11     13.47 o 
   4   8  18      118.57      153.94     19.40 o 
   5   8  18       30.29       30.22     12.43 o 
   6   8  18       64.55       92.92     18.87 o 
   7   8  18       24.01       17.51     14.48 o 
   1   9  18        8.88       40.88     12.05 o 
   2   9  18        9.69       30.17     16.20 o 
   3   9  18        0.07        3.49      9.93 o 
   4   9  18       14.04       22.54     13.01 o 
   5   9  18        0.32       -1.93     11.62 o 
   6   9  18        2.12       -0.15     11.66 o 
   0  10  18        8.21       15.61     17.70 o 
   1  10  18        4.00       25.18     13.72 o 
   2  10  18        0.30       -7.30     10.98 o 
   3  10  18       30.68       30.74     14.80 o 
   4  10  18        2.02        3.42     13.68 o 
   5  10  18        4.95        7.60     15.03 o 
   1  11  18       18.15        5.62     14.17 o 
   2  11  18        4.31       26.48     17.44 o 
   3  11  18       11.23        4.15     13.74 o 
   1   0  19       14.05        7.92      8.10 o 
   2   0  19      235.24      236.65     21.27 o 
   3   0  19       47.77       45.85     12.47 o 
   4   0  19       49.60       32.81     11.34 o 
   5   0  19       37.38       58.21     23.17 o 
   6   0  19       28.76       67.78     26.66 o 
   7   0  19        0.20       -3.31     12.32 o 
   8   0  19       23.45        4.57     14.25 o 
   9   0  19        0.53       -7.81     17.48 o 
   0   1  19      547.48      534.28     28.45 o 
   1   1  19      179.01      166.31      9.22 o 
   2   1  19      670.58      640.15     23.34 o 
   3   1  19       67.19       48.62      9.33 o 
   4   1  19      648.30      657.43     26.00 o 
   5   1  19        1.62        2.33      7.14 o 
   6   1  19      369.40      377.49     24.15 o 
   7   1  19       37.74       50.54     14.00 o 
   8   1  19        0.66       -0.52      9.45 o 
   9   1  19        0.95       -4.23     11.44 o 
   1   2  19        0.06       -1.35      4.20 o 
   2   2  19      365.36      348.63     15.84 o 
   3   2  19        8.73        9.70      5.88 o 
   4   2  19      183.37      212.53     15.43 o 
   5   2  19        7.10        1.64      6.13 o 
   6   2  19       75.93      112.92     14.28 o 
   7   2  19        0.87        2.05      8.02 o 
   8   2  19       61.91       43.68     14.43 o 
   9   2  19        0.16        1.63     11.33 o 
   0   3  19       98.60      108.11     10.66 o 
   1   3  19      140.93      140.11      9.95 o 
   2   3  19        4.81       -3.88      4.76 o 
   3   3  19        0.81       20.02      6.13 o 
   4   3  19      163.49      166.98     13.06 o 
   5   3  19        4.07       27.89      9.18 o 
   6   3  19      104.32       95.29     14.93 o 
   7   3  19        2.36       -1.89      9.19 o 
   8   3  19       17.63       38.98     15.29 o 
   9   3  19        4.83       18.70     13.12 o 
   1   4  19      110.22      101.24     11.28 o 
   2   4  19       61.79       64.15      7.90 o 
   3   4  19        7.29        0.63      8.68 o 
   4   4  19      146.36      169.14     14.91 o 
   5   4  19        5.99      -10.16     10.16 o 
   6   4  19       58.35       66.22     14.00 o 
   7   4  19        8.55       26.14     12.85 o 
   8   4  19       22.74       36.84     15.35 o 
   0   5  19      215.16      190.15     14.38 o 
   1   5  19      436.95      487.89     21.49 o 
   2   5  19      403.67      373.98     19.11 o 
   3   5  19      135.02      138.66     12.55 o 
   4   5  19      322.97      370.82     23.44 o 
   5   5  19       23.69       10.05      9.61 o 
   6   5  19       96.40      114.12     18.00 o 
   7   5  19        5.73       -4.48      9.71 o 
   8   5  19        2.75       44.82     17.19 o 
   1   6  19       30.33       24.88      7.48 o 
   2   6  19       71.86      116.19     11.54 o 
   3   6  19        7.27       38.03     13.93 o 
   4   6  19      101.34      117.84     14.73 o 
   5   6  19        0.04        6.61      8.71 o 
   6   6  19       22.97       16.70     12.18 o 
   7   6  19        7.84        2.42     10.39 o 
   0   7  19       22.67       33.63     16.67 o 
   1   7  19        8.10       11.05      8.29 o 
   2   7  19      191.07      160.26     17.16 o 
   3   7  19        4.63        6.08      8.48 o 
   4   7  19      255.95      246.91     20.53 o 
   5   7  19        1.30        0.31      8.69 o 
   6   7  19      100.35      116.59     19.50 o 
   7   7  19        2.37       33.97     15.03 o 
   1   8  19       10.60        7.12      8.87 o 
   2   8  19       23.70       38.10     12.19 o 
   3   8  19       32.30       44.85     16.53 o 
   4   8  19        3.84        2.59      9.92 o 
   5   8  19        9.71        8.78     11.88 o 
   6   8  19        1.59        0.16     11.70 o 
   0   9  19        3.89       -8.59     14.96 o 
   1   9  19       17.71       -3.27      9.13 o 
   2   9  19       10.13       13.31     11.25 o 
   3   9  19        4.04       12.35     13.80 o 
   4   9  19        1.70       -5.67     12.40 o 
   5   9  19        1.98        6.98     13.98 o 
   1  10  19        3.84       25.18     14.23 o 
   2  10  19       14.31        9.89     12.41 o 
   3  10  19        0.02       -0.36     11.34 o 
   4  10  19       16.83       15.54     13.99 o 
   0  11  19        0.98       -1.44     19.16 o 
   1  11  19        4.10       -5.99     16.18 o 
   2  11  19        9.19       17.72     20.96 o 
   0   0  20      135.58       89.01     29.73 o 
   1   0  20       38.07       66.03     13.69 o 
   2   0  20      917.26      869.13     44.67 o 
   3   0  20       22.83        2.73     13.14 o 
   4   0  20      160.24      144.52     18.99 o 
   5   0  20       16.01       63.02     15.20 o 
   6   0  20       88.31       42.61     20.81 o 
   7   0  20       77.95      105.13     28.83 o 
   8   0  20       10.09       14.33     18.57 o 
   9   0  20       35.06       37.35     21.70 o 
   1   1  20      302.51      318.00     13.18 o 
   2   1  20      157.02      182.57     11.54 o 
   3   1  20      542.78      543.15     24.11 o 
   4   1  20       57.44       77.51     10.44 o 
   5   1  20      148.64      170.30     14.14 o 
   6   1  20        0.65        2.81      8.14 o 
   7   1  20        1.57        0.54      9.39 o 
   8   1  20       12.35       47.04     26.00 o 
   9   1  20        7.41       19.58     16.23 o 
   0   2  20       13.84        6.33      6.41 o 
   1   2  20      130.96      171.91     12.29 o 
   2   2  20      134.28      148.66     11.07 o 
   3   2  20      145.79      172.14     13.05 o 
   4   2  20        1.22        2.06      6.54 o 
   5   2  20        1.00       -6.35      9.58 o 
   6   2  20       20.12       44.77     14.93 o 
   7   2  20        4.55      -11.60     11.60 o 
   8   2  20        0.03        9.83     11.88 o 
   1   3  20       35.12       22.73      6.27 o 
   2   3  20       48.80       69.92      9.85 o 
   3   3  20       67.42       62.87      8.79 o 
   4   3  20       11.29        7.29      7.70 o 
   5   3  20       57.20       76.17     17.10 o 
   6   3  20       13.33       27.83     17.89 o 
   7   3  20        6.26        0.88      9.16 o 
   8   3  20       30.26       46.03     15.35 o 
   0   4  20       36.89       61.81      9.49 o 
   1   4  20       16.19       15.55      5.91 o 
   2   4  20      256.97      253.33     13.94 o 
   3   4  20       65.68       30.11      9.75 o 
   4   4  20       19.25       14.16      8.94 o 
   5   4  20       50.18       79.15     14.59 o 
   6   4  20       76.22      102.90     17.28 o 
   7   4  20       58.87       55.88     14.40 o 
   8   4  20        2.54       13.80     13.22 o 
   1   5  20      131.10      160.47     13.76 o 
   2   5  20      160.69      167.63     14.00 o 
   3   5  20        2.40        3.16      7.70 o 
   4   5  20        7.41        3.70      8.74 o 
   5   5  20       26.59       22.63     10.95 o 
   6   5  20        2.68       -1.82     10.61 o 
   7   5  20        0.86       -8.04     10.60 o 
   8   5  20        2.73       22.05     15.16 o 
   0   6  20      231.65      231.10     27.19 o 
   1   6  20       17.63       15.45      8.48 o 
   2   6  20      362.97      363.99     20.00 o 
   3   6  20       31.88       34.60     10.83 o 
   4   6  20       28.57        4.80      8.37 o 
   5   6  20        0.18        9.39     10.93 o 
   6   6  20       45.12       37.04     17.93 o 
   7   6  20        4.42       -2.06     11.65 o 
   1   7  20      231.07      237.41     18.52 o 
   2   7  20        0.45        5.97      8.17 o 
   3   7  20      201.91      185.38     19.17 o 
   4   7  20        4.73       20.24      9.89 o 
   5   7  20      136.75      166.95     20.63 o 
   6   7  20        8.46        1.15     10.92 o 
   0   8  20       71.20       83.49     31.30 o 
   1   8  20       10.47       12.27     11.14 o 
   2   8  20        0.09       11.86     11.33 o 
   3   8  20       13.42        8.09     11.00 o 
   4   8  20        2.23       -6.78     10.67 o 
   5   8  20        0.12       20.45     14.29 o 
   6   8  20        1.20        8.80     13.38 o 
   1   9  20        0.09        6.34     13.16 o 
   2   9  20       22.40        6.72     10.71 o 
   3   9  20        3.68       -4.23     11.45 o 
   4   9  20       12.21        6.35     14.91 o 
   5   9  20        0.36       -2.60     12.27 o 
   0  10  20        9.95       65.48     33.32 o 
   1  10  20        0.56       25.50     14.28 o 
   2  10  20       42.04       43.64     18.21 o 
   3  10  20        3.95       22.01     15.88 o 
   1   0  21      181.28      170.38     16.55 o 
   2   0  21       19.35        3.27      8.43 o 
   3   0  21      660.20      612.55     36.04 o 
   4   0  21       94.56      123.45     19.44 o 
   5   0  21      686.11      723.39     48.66 o 
   6   0  21       18.85       24.93     15.73 o 
   7   0  21       21.87       17.88     16.38 o 
   8   0  21        0.68       46.09     31.03 o 
   0   1  21      198.35      187.35     14.63 o 
   1   1  21        0.07       -5.66      5.86 o 
   2   1  21       52.61       43.36      8.59 o 
   3   1  21      285.46      274.83     17.17 o 
   4   1  21       15.35       20.92      8.22 o 
   5   1  21       17.12       35.31     11.13 o 
   6   1  21        5.69       22.40     10.39 o 
   7   1  21       27.06       27.88     12.34 o 
   8   1  21        3.79       19.42     12.92 o 
   1   2  21       29.44       50.75      9.75 o 
   2   2  21        0.10        1.72      6.15 o 
   3   2  21      199.92      195.07     16.12 o 
   4   2  21        9.09       11.87      8.58 o 
   5   2  21      144.04      144.11     14.90 o 
   6   2  21       44.33       50.89     13.27 o 
   7   2  21        0.27       -3.24     10.23 o 
   8   2  21       21.73       11.38     13.18 o 
   0   3  21        7.09       12.19      7.60 o 
   1   3  21        2.27       12.88      7.92 o 
   2   3  21        9.78       16.59      7.47 o 
   3   3  21      285.78      277.60     17.33 o 
   4   3  21       22.64       16.63      8.62 o 
   5   3  21       32.09       41.54     14.84 o 
   6   3  21       31.09       46.92     13.56 o 
   7   3  21       34.76       15.12     11.44 o 
   8   3  21        0.85       22.32     15.80 o 
   1   4  21        2.25       10.39      5.69 o 
   2   4  21        2.51       -2.44      6.59 o 
   3   4  21      462.05      456.08     25.60 o 
   4   4  21        3.75        6.43      9.27 o 
   5   4  21      159.29      172.05     18.57 o 
   6   4  21        8.96       14.98     13.30 o 
   7   4  21        0.72       17.57     12.30 o 
   8   4  21        1.16        8.77     14.25 o 
   0   5  21        8.85       32.88     17.94 o 
   1   5  21        1.33        3.70      7.74 o 
   2   5  21        1.93       14.24     11.58 o 
   3   5  21      122.39      105.75     12.59 o 
   4   5  21        0.15      -10.08     10.08 o 
   5   5  21        2.51       -9.84     10.08 o 
   6   5  21       14.66       25.50     13.25 o 
   7   5  21        9.83       11.08     12.05 o 
   1   6  21       69.53       96.99     13.58 o 
   2   6  21       22.45       35.62      9.99 o 
   3   6  21      381.53      349.96     24.60 o 
   4   6  21        6.43        1.14      9.03 o 
   5   6  21      169.16      184.49     21.59 o 
   6   6  21       10.97       14.06     13.25 o 
   7   6  21        7.98        7.81     13.47 o 
   0   7  21       76.39      120.94     23.08 o 
   1   7  21        0.04       28.69     16.59 o 
   2   7  21       27.45       24.28     11.49 o 
   3   7  21       48.96       41.14     13.03 o 
   4   7  21        5.65       11.50     11.11 o 
   5   7  21        3.27       -1.68     11.24 o 
   6   7  21        0.01       49.42     25.31 o 
   1   8  21       14.30       23.77     11.85 o 
   2   8  21        0.01       16.75     10.99 o 
   3   8  21        9.82       32.60     13.44 o 
   4   8  21        0.57       13.24     13.64 o 
   5   8  21       10.79        6.44     13.19 o 
   0   9  21        6.49       -0.55     13.33 o 
   1   9  21        1.22        4.27     11.52 o 
   2   9  21        1.56       38.18     19.25 o 
   3   9  21       41.36       23.90     15.60 o 
   4   9  21        0.07       -7.72     13.31 o 
   1  10  21        0.32       10.48     13.55 o 
   2  10  21        1.89      -15.73     15.73 o 
   0   0  22      269.20      322.61     50.84 o 
   1   0  22       93.10      114.48     15.62 o 
   2   0  22      336.77      285.21     24.49 o 
   3   0  22       74.11       90.54     17.60 o 
   4   0  22       67.08       50.60     14.17 o 
   5   0  22       33.56       11.74     12.33 o 
   6   0  22       41.25       79.06     28.26 o 
   7   0  22       19.96        0.88     16.62 o 
   8   0  22       24.80       52.25     47.42 o 
   1   1  22       24.17       22.76      6.93 o 
   2   1  22       32.37       41.27     10.62 o 
   3   1  22       99.14       97.34     13.04 o 
   4   1  22       70.61       90.92     12.28 o 
   5   1  22       25.44       22.72      9.00 o 
   6   1  22       29.26       23.01     11.22 o 
   7   1  22        5.18       -4.50     12.60 o 
   8   1  22        5.61       14.17     14.01 o 
   0   2  22       55.20       89.50     14.96 o 
   1   2  22       81.01       95.94      9.90 o 
   2   2  22      182.86      170.07     14.18 o 
   3   2  22      125.34      140.33     13.81 o 
   4   2  22       65.38       84.90     12.07 o 
   5   2  22        2.44       13.29     11.01 o 
   6   2  22        9.50        2.06      9.75 o 
   7   2  22       25.34        8.25     12.34 o 
   8   2  22        0.08       11.13     13.31 o 
   1   3  22       15.10       16.82      6.63 o 
   2   3  22      102.13       98.56     10.67 o 
   3   3  22       54.15       81.26     17.06 o 
   4   3  22       23.94       43.44     11.27 o 
   5   3  22       45.36       57.37     18.63 o 
   6   3  22       15.81       26.85     12.13 o 
   7   3  22        4.39        4.14     11.12 o 
   0   4  22       23.86       32.23     12.96 o 
   1   4  22        8.39       14.10      6.68 o 
   2   4  22       31.22       28.89      8.83 o 
   3   4  22       30.82       46.38     14.16 o 
   4   4  22        3.79       16.10     11.32 o 
   5   4  22        4.19        7.32     10.01 o 
   6   4  22        6.39       32.81     13.80 o 
   7   4  22        3.19        6.10     12.07 o 
   1   5  22      179.15      190.91     14.92 o 
   2   5  22       91.05      100.45     12.62 o 
   3   5  22      109.51      114.63     14.10 o 
   4   5  22       14.38       30.27     11.77 o 
   5   5  22       59.78       47.10     14.01 o 
   6   5  22       16.19       16.81     12.86 o 
   7   5  22       11.62       26.99     15.79 o 
   0   6  22      167.87      219.27     32.48 o 
   1   6  22        1.57        4.09      9.75 o 
   2   6  22      205.33      187.39     18.57 o 
   3   6  22       15.00       36.99     11.63 o 
   4   6  22       97.22      109.99     21.17 o 
   5   6  22        0.40       -9.06     11.08 o 
   6   6  22       27.75       43.62     15.94 o 
   1   7  22       25.49       41.47     13.43 o 
   2   7  22       22.47       26.94     11.93 o 
   3   7  22        4.42        6.21     10.30 o 
   4   7  22        0.18       -2.65     11.39 o 
   5   7  22        1.73        3.66     12.70 o 
   0   8  22        1.31        1.73     14.30 o 
   1   8  22       13.01       28.97     13.13 o 
   2   8  22       19.30       39.82     15.55 o 
   3   8  22       31.73       50.61     16.07 o 
   4   8  22       10.55        9.96     13.61 o 
   5   8  22        0.33      -16.09     16.09 o 
   1   9  22       10.28       31.62     15.82 o 
   2   9  22        1.62       10.19     13.78 o 
   3   9  22       10.72       38.85     18.20 o 
   0  10  22        0.99       18.03     22.27 o 
   1   0  23      361.50      373.72     28.43 o 
   2   0  23       39.89       64.02     15.62 o 
   3   0  23       30.95        3.32     10.25 o 
   4   0  23        2.43        5.75     12.53 o 
   5   0  23        0.59        2.68     11.44 o 
   6   0  23       28.12       25.98     17.15 o 
   7   0  23        4.52        0.62     17.04 o 
   0   1  23       58.22       58.86     16.02 o 
   1   1  23        1.25        5.38      7.53 o 
   2   1  23      197.25      159.66     14.59 o 
   3   1  23       48.25       60.28     10.46 o 
   4   1  23      180.09      181.23     15.12 o 
   5   1  23        0.76        1.94      8.33 o 
   6   1  23       12.41       15.81     14.23 o 
   7   1  23       32.54        3.79     11.30 o 
   1   2  23        4.41        8.02      6.57 o 
   2   2  23        9.06       19.57      8.52 o 
   3   2  23       17.91       23.98      8.73 o 
   4   2  23       18.11       20.65      9.19 o 
   5   2  23        9.57       23.97     11.67 o 
   6   2  23       53.45       55.73     13.99 o 
   7   2  23        0.06       -7.78     12.14 o 
   0   3  23      104.61      138.13     18.47 o 
   1   3  23       11.33        1.83      7.30 o 
   2   3  23      139.47      129.27     13.22 o 
   3   3  23        9.15       28.46      9.88 o 
   4   3  23       77.75       76.26     15.33 o 
   5   3  23       47.52       58.08     16.24 o 
   6   3  23       19.00       31.82     11.95 o 
   7   3  23       31.42       -1.70     10.72 o 
   1   4  23       20.35       12.19      8.32 o 
   2   4  23        1.22        2.30      7.19 o 
   3   4  23        7.49       30.41     10.71 o 
   4   4  23        9.02        7.98     10.07 o 
   5   4  23       13.94       39.27     13.26 o 
   6   4  23       15.17       11.50     12.07 o 
   7   4  23        2.38       -3.25     11.93 o 
   0   5  23      157.34      204.24     28.81 o 
   1   5  23       31.42       23.45     10.71 o 
   2   5  23      178.39      150.70     14.22 o 
   3   5  23       31.80       47.16     13.56 o 
   4   5  23      111.60      103.26     16.71 o 
   5   5  23       10.87       18.92     12.11 o 
   6   5  23       28.36       33.34     15.34 o 
   1   6  23       67.29       86.37     15.92 o 
   2   6  23        0.47       14.23     18.39 o 
   3   6  23       15.98       22.99     12.62 o 
   4   6  23        6.18       28.29     14.72 o 
   5   6  23        2.79       17.86     14.68 o 
   6   6  23       11.87       19.34     16.21 o 
   0   7  23       56.02       55.51     22.29 o 
   1   7  23        0.56        7.62     10.45 o 
   2   7  23       21.78        8.42     11.89 o 
   3   7  23        3.06        2.12     12.31 o 
   4   7  23        6.03        5.32     12.08 o 
   5   7  23        4.21        3.68     13.38 o 
   1   8  23        8.48       24.64     14.43 o 
   2   8  23        5.31       17.35     13.46 o 
   3   8  23        0.01       -1.29     12.62 o 
   4   8  23        4.78        1.73     14.27 o 
   0   9  23        0.09       -1.09     18.97 o 
   1   9  23        0.19       21.42     15.41 o 
   2   9  23        5.31       12.81     14.83 o 
   0   0  24        4.93      -17.34     18.65 o 
   1   0  24        4.19       16.24     17.28 o 
   2   0  24       10.25        3.11     10.38 o 
   3   0  24       25.08        9.07     11.98 o 
   4   0  24        8.62       17.54     13.08 o 
   5   0  24       38.32       16.54     14.12 o 
   6   0  24       27.91       16.02     17.56 o 
   7   0  24       23.07       21.36     20.90 o 
   1   1  24      269.02      252.24     17.73 o 
   2   1  24       62.80       72.33     12.37 o 
   3   1  24       32.91       41.34     10.58 o 
   4   1  24       10.33       23.45     11.06 o 
   5   1  24       13.21       23.81     11.27 o 
   6   1  24        0.03       14.52     13.23 o 
   7   1  24       10.80       17.53     13.91 o 
   0   2  24       20.28       18.77     11.09 o 
   1   2  24        5.92       16.18      8.31 o 
   2   2  24       20.24       21.55      8.95 o 
   3   2  24        4.65        8.35      8.47 o 
   4   2  24       60.79       62.22     12.54 o 
   5   2  24       11.72       18.72     12.39 o 
   6   2  24       12.59       10.41     12.58 o 
   7   2  24       22.34       12.74     17.15 o 
   1   3  24       97.16      137.30     13.93 o 
   2   3  24       45.53       24.90     13.56 o 
   3   3  24        5.84        7.39     10.68 o 
   4   3  24        4.12       20.09     11.78 o 
   5   3  24        0.40       -0.90      9.68 o 
   6   3  24        0.02       -9.10     12.31 o 
   0   4  24        2.20        3.93     10.48 o 
   1   4  24       18.13       27.54     10.28 o 
   2   4  24      119.77      145.27     16.18 o 
   3   4  24        9.48       12.02     10.85 o 
   4   4  24      108.11      131.83     19.04 o 
   5   4  24       14.52       14.12     12.61 o 
   6   4  24       12.03       16.54     12.75 o 
   1   5  24      195.90      236.70     23.52 o 
   2   5  24       22.03       26.51     12.43 o 
   3   5  24       55.76       52.86     14.26 o 
   4   5  24        0.73       -5.48     10.77 o 
   5   5  24       23.14       -2.74     10.38 o 
   6   5  24        1.32       48.69     16.84 o 
   0   6  24       60.72       92.09     24.10 o 
   1   6  24        1.71        0.28      9.25 o 
   2   6  24        4.57        8.00     12.69 o 
   3   6  24        0.07       -3.70     12.82 o 
   4   6  24       15.27       19.01     14.15 o 
   5   6  24        2.79       29.17     16.08 o 
   1   7  24       52.11       55.77     17.07 o 
   2   7  24       25.83       35.35     17.43 o 
   3   7  24       12.44       22.91     15.93 o 
   4   7  24        6.45        9.33     15.94 o 
   0   8  24        4.83       24.76     23.72 o 
   1   8  24        0.03      -13.84     13.84 o 
   2   8  24        2.00       10.47     14.53 o 
   3   8  24        2.82        0.41     13.24 o 
   1   0  25       55.71       63.35     16.97 o 
   2   0  25       41.23       33.47     14.43 o 
   3   0  25       83.63       59.62     21.02 o 
   4   0  25        4.91       22.06     17.57 o 
   5   0  25        8.85        1.36     13.32 o 
   6   0  25       34.26       -8.68     18.43 o 
   0   1  25       84.98      115.79     23.12 o 
   1   1  25        6.07        5.72      8.54 o 
   2   1  25        3.30       19.48     10.11 o 
   3   1  25        0.91       -1.77      7.88 o 
   4   1  25        2.61       11.14      8.93 o 
   5   1  25       57.12       69.61     14.06 o 
   6   1  25        5.63       25.56     16.36 o 
   1   2  25      139.20      171.77     16.42 o 
   2   2  25        8.10        8.91      8.73 o 
   3   2  25       56.21       40.16     11.28 o 
   4   2  25       10.55       36.85     13.19 o 
   5   2  25       10.18        0.39      9.86 o 
   6   2  25       35.61       33.48     15.77 o 
   0   3  25        0.63       31.86     17.22 o 
   1   3  25        2.71        3.65      8.45 o 
   2   3  25        3.09        8.16      9.20 o 
   3   3  25        1.10        6.04      9.93 o 
   4   3  25        0.47        0.27      9.70 o 
   5   3  25       16.13        9.01     12.47 o 
   6   3  25        2.99       12.11     14.39 o 
   1   4  25      170.86      170.99     19.71 o 
   2   4  25        6.86       11.32     10.19 o 
   3   4  25       64.73       89.35     15.92 o 
   4   4  25        2.47        4.22     15.20 o 
   5   4  25       27.91       19.37     14.36 o 
   0   5  25       25.10       35.43     21.66 o 
   1   5  25        0.87        9.69     10.53 o 
   2   5  25       25.47       28.03     14.88 o 
   3   5  25        1.29       -8.18     13.56 o 
   4   5  25       15.94       25.40     14.31 o 
   5   5  25       12.21        1.60     11.63 o 
   1   6  25       36.68       41.11     14.06 o 
   2   6  25        0.71       11.27     13.15 o 
   3   6  25       10.68       -6.57     12.14 o 
   4   6  25        0.61        3.72     13.36 o 
   0   7  25        6.60      -15.90     25.01 o 
   1   7  25        0.09       17.12     13.75 o 
   2   7  25        1.86       50.63     23.17 o 
   3   7  25        3.03        9.11     15.06 o 
   1   8  25        7.94       21.21     17.39 o 
   0   0  26      342.49      302.87     47.99 o 
   1   0  26        1.26       16.11     16.10 o 
   2   0  26       85.79       99.48     20.67 o 
   3   0  26        0.65       -9.77     13.67 o 
   4   0  26        1.19      -11.70     14.10 o 
   5   0  26        1.28        3.03     25.92 o 
   6   0  26        0.06       19.01     23.39 o 
   1   1  26        4.43        0.29      7.68 o 
   2   1  26        1.59       23.61      9.83 o 
   3   1  26       12.36        4.90      8.55 o 
   4   1  26        0.40       21.86     13.71 o 
   5   1  26        8.19       -2.91     12.51 o 
   6   1  26       32.35       11.77     13.74 o 
   0   2  26      201.86      213.26     30.52 o 
   1   2  26        1.54       13.84     10.18 o 
   2   2  26       32.46       34.39     12.43 o 
   3   2  26        1.28        7.29      9.83 o 
   4   2  26        0.28       18.33     11.32 o 
   5   2  26        0.95       29.13     16.78 o 
   1   3  26       12.73       19.54     11.41 o 
   2   3  26        5.52       11.28     10.90 o 
   3   3  26       44.37       37.24     13.54 o 
   4   3  26        3.45        1.77     10.49 o 
   5   3  26       10.80       40.12     15.97 o 
   0   4  26      267.78      309.60     38.42 o 
   1   4  26        0.09        6.55     11.63 o 
   2   4  26       61.60       48.41     15.80 o 
   3   4  26        0.01      -12.37     12.37 o 
   4   4  26        5.70       15.11     12.90 o 
   5   4  26        0.27        7.61     13.01 o 
   1   5  26        6.47        3.36     11.80 o 
   2   5  26        5.82       45.33     20.11 o 
   3   5  26       15.39        7.32     13.49 o 
   4   5  26        2.68       -3.61     13.80 o 
   0   6  26      140.38      139.34     28.43 o 
   1   6  26        0.03       -4.10     17.84 o 
   2   6  26       34.61       41.86     19.86 o 
   3   6  26        0.33       -4.77     14.29 o 
   1   7  26        2.47       20.93     17.33 o 
   2   7  26        1.58        7.10     14.55 o 
   1   0  27        7.43      -11.47     16.05 o 
   2   0  27        1.08        5.72     15.96 o 
   3   0  27       12.44       -1.44     12.44 o 
   4   0  27       50.41       54.69     20.92 o 
   5   0  27        9.71       11.64     19.37 o 
   0   1  27       78.33      134.15     26.95 o 
   1   1  27        0.08        5.40      9.74 o 
   2   1  27       26.05       33.51     12.50 o 
   3   1  27        2.00       12.14     11.85 o 
   4   1  27        1.09        4.71     11.39 o 
   5   1  27       19.95       28.01     15.65 o 
   1   2  27        0.65        4.25     10.05 o 
   2   2  27        1.03        1.08     10.16 o 
   3   2  27        2.93        7.82     13.67 o 
   4   2  27        7.82       21.59     14.08 o 
   5   2  27        1.38       27.90     15.47 o 
   0   3  27      170.21      263.20     45.38 o 
   1   3  27        0.96        0.17     10.47 o 
   2   3  27       88.56      110.19     18.78 o 
   3   3  27        0.07        8.49     11.80 o 
   4   3  27       18.37       57.76     24.69 o 
   1   4  27       17.04       52.18     15.62 o 
   2   4  27        1.92        8.82     12.80 o 
   3   4  27        5.27        1.77     13.55 o 
   4   4  27        2.51       24.57     20.25 o 
   0   5  27       24.69       20.81     22.23 o 
   1   5  27        0.66       13.92     13.80 o 
   2   5  27       11.66       31.35     16.76 o 
   3   5  27        5.18       25.03     17.04 o 
   1   6  27       10.28       20.34     16.95 o 
   2   6  27        3.71        6.27     15.78 o 
   0   0  28        3.44        7.06     23.23 o 
   1   0  28        0.04       10.18     17.12 o 
   2   0  28       22.69       14.42     21.67 o 
   3   0  28        2.74      -16.56     18.53 o 
   4   0  28        0.08       27.84     28.33 o 
   1   1  28       66.27       48.74     15.74 o 
   2   1  28       16.11       16.21     12.55 o 
   3   1  28        2.04       11.67     13.87 o 
   4   1  28        4.60       28.35     16.58 o 
   0   2  28        4.84       -5.54     14.84 o 
   1   2  28        0.81        5.80     12.71 o 
   2   2  28       21.65       12.86     13.64 o 
   3   2  28        2.27       -4.24     12.37 o 
   4   2  28        1.03       35.14     16.64 o 
   1   3  28       64.91       57.71     19.80 o 
   2   3  28        9.00       26.46     17.49 o 
   3   3  28       13.83       29.77     15.87 o 
   0   4  28       18.56       12.54     22.76 o 
   1   4  28        0.30       18.09     16.73 o 
   2   4  28       15.14       29.72     19.07 o 
   3   4  28        1.82       16.03     16.17 o 
   1   5  28       36.15       15.23     16.38 o 
   1   0  29       30.82       16.93     19.56 o 
   2   0  29        0.92       14.03     30.04 o 
   3   0  29        1.13       51.73     91.68 o 
   0   1  29        0.29        4.95     15.85 o 
   1   1  29        0.29       -9.85     13.05 o 
   2   1  29       11.24       22.69     15.09 o 
   3   1  29        2.56       14.84     16.62 o 
   1   2  29       82.15       82.62     33.09 o 
   2   2  29        0.76       -6.12     14.42 o 
   0   3  29        2.40       25.39     23.54 o 
   1   3  29        0.48       -0.22     13.01 o 
   2   3  29        6.18        5.53     15.80 o 
   0   0  30       13.51      -30.87     44.82 o 
   1   0  30        7.28      -21.40     31.31 o 
                                                 
